# Supplementary material for: Should IUI replace IVF as first-line treatment for unexplained infertility? A literature review
Source: BMC Womens Health. 2023 Oct 27;23:557. doi: 10.1186/s12905-023-02717-1 (PMC10612289; doi:10.1186/s12905-023-02717-1)
Supplement: Supplementary file 1 — Supplementary Material 1 [file 12905_2023_2717_MOESM1_ESM.xlsx]

## Sheet: MEDLINE
Copyright (c) 2000-2022 Ovid Technologies, Inc.
ORN	VN	DB	UI	TI	SO	AS	VI	RO	ST	AU	AI	FA	IN	NJ	PI	JC	IO	SB	CP	KW	AB	ES	IL	DO	PT	ID	PP	PH	LG	RF	EP	DP	EZ	DA	DT	YR	RD	UP	FTURL	VO	PG	CI	DI	IP	PM	IS	ED	MH	TC
1	Ovid Technologies	Ovid MEDLINE(R)	34981203	Should intrauterine inseminations still be proposed in cases of unexplained infertility? Retrospective study and literature review.	Archives of Gynecology & Obstetrics. 2022 Jan 04	Arch Gynecol Obstet. 2022 Jan 04	1	From MEDLINE, a database of the U.S. National Library of Medicine.	Publisher	Merviel P Labarre M James P Bouee S Chabaud JJ Roche S Cabry R Scheffler F Lourdel E Benkhalifa M Copin H Drapier H Beauvillard D	Merviel, Philippe; ORCID: http://orcid.org/0000-0003-0184-0880	Merviel, Philippe Labarre, Marion James, Pandora Bouee, Sarah Chabaud, Jean-Jacques Roche, Sylvie Cabry, Rosalie Scheffler, Florence Lourdel, Emmanuelle Benkhalifa, Moncef Copin, Henri Drapier, Hortense Beauvillard, Damien	Merviel, Philippe. ART Center, Brest University Hospital, 2 Avenue Foch, 29200, Brest, France. philippe.merviel@chu-brest.fr. Labarre, Marion. ART Center, Brest University Hospital, 2 Avenue Foch, 29200, Brest, France. James, Pandora. ART Center, Brest University Hospital, 2 Avenue Foch, 29200, Brest, France. Bouee, Sarah. ART Center, Brest University Hospital, 2 Avenue Foch, 29200, Brest, France…	Archives of gynecology and obstetrics	Journal available in: Print-Electronic Citation processed from: Internet	6ys, 8710213	Arch Gynecol Obstet	Index Medicus	Germany	IUI-pregnancy; IVF/ICSI; Predictive factor; Unexplained infertility	OBJECTIVE: Unexplained infertility is defined by the absence of identifiable causes of infertility. The results of randomized studies and meta-analysis regarding the treatment of unexplained infertility are discordant due to methodological problems. DESIGN: The aim of this study is to compare the clinical pregnancy rate per cycle (CPR/c) in IUI and IVF/ICSI in cases of unexplained infertility, ac…	1432-0711	0932-0067	https://dx.doi.org/10.1007/s00404-021-06351-w	Journal Article	10.1007/s00404-021-06351-w [doi] 10.1007/s00404-021-06351-w [pii]	aheadofprint	2021/07/16 [received] 2021/11/24 [accepted]	English	Collins JA, Van Steirteghem A (2004) Overall prognosis with current treatment of infertility. Hum Reprod Update 10:309-316 PMID: 15192058 [https://www.ncbi.nlm.nih.gov/pubmed/15192058] French Biomedicine Agency. Assisted Reproductive Technologies. Available at : https://rams.agence-biomedecine.fr/assistance-medicale-la-procreation . Accessed February 8, 2020 Maruani P, Schwartz D (1983) Sterility…	20220104	2022 Jan 04	2022/01/05 06:00	2022/01/05 06:00	2022/01/04 06:13	2022	20220104	20220104	Click here for full text options
2	Ovid Technologies	Ovid MEDLINE(R)	34798531	The effect of endometrial scratching on pregnancy rate after failed intrauterine insemination: A Randomised Controlled Trail.	European Journal of Obstetrics, Gynecology, & Reproductive Biology. 268:37-42, 2021 Oct 31.	Eur J Obstet Gynecol Reprod Biol. 268:37-42, 2021 Oct 31.	1	From MEDLINE, a database of the U.S. National Library of Medicine.	Publisher	Madhuri MS Thyagaraju C Naidu A Dasari P		Madhuri, M S Thyagaraju, Chitra Naidu, Archana Dasari, Papa	Madhuri, M S. Obstetrics and Gynaecology, Jawaharlal Institute of Postgraduate Medical Education and Research, Pondicherry 605006, India. Thyagaraju, Chitra. Obstetrics and Gynaecology, Jawaharlal Institute of Postgraduate Medical Education and Research, Pondicherry 605006, India. Electronic address: drchitra@yahoo.com. Naidu, Archana. Obstetrics and Gynaecology, Jawaharlal Institute of Postgradu…	European journal of obstetrics, gynecology, and reproductive biology	Journal available in: Print-Electronic Citation processed from: Internet	e4l, 0375672	Eur J Obstet Gynecol Reprod Biol	Index Medicus	Ireland	Endometrial scratching; Failed Intrauterine insemination; Mild Male factor infertility; Pregnancy rate; Unexplained infertility	INTRODUCTION: Endometrial injury (ES) has been suggested as intervention to increase probability of pregnancy in women undergoing assisted reproductive technologies. Majority of studies reported that ES improves outcome in Invitro fertilisation,Intrauterine Insemination(IUI) and natural conceptions: however, the size and quality of studies are poor which questions the presence of any beneficial e…	1872-7654	0301-2115	https://dx.doi.org/10.1016/j.ejogrb.2021.10.028	Journal Article	S0301-2115(21)00525-X [pii] 10.1016/j.ejogrb.2021.10.028 [doi]	aheadofprint	2021/03/12 [received] 2021/09/07 [revised] 2021/10/24 [accepted]	English		20211031	2021 Oct 31	2021/11/20 06:00	2021/11/20 06:00	2021/11/19 20:32	2021	20211220	20211220	Click here for full text options	268	37-42	Declaration of Competing Interest The authors declare that they have no known competing financial interests or personal relationships that could have appeared to influence the work reported in this paper.	S0301-2115(21)00525-X
3	Ovid Technologies	Ovid MEDLINE(R)	34636983	Intrauterine insemination + controlled ovarian hyperstimulation versus in vitro fertilisation in unexplained infertility: a systematic review and meta-analysis. [Review]	Archives of Gynecology & Obstetrics. 2021 Oct 12	Arch Gynecol Obstet. 2021 Oct 12	1	From MEDLINE, a database of the U.S. National Library of Medicine.	Publisher	Nandi A Raja G White D Tarek ET	Nandi, Anupa; ORCID: http://orcid.org/0000-0001-5181-8556	Nandi, Anupa Raja, Gangopadhyay White, Davinia Tarek, El-Toukhy	Nandi, Anupa. Assisted Conception Unit, Great Maze Pond, Guy's and St Thomas' Hospital NHS Trust, London, SE1 9RT, UK. anupa.nandi@gmail.com. Raja, Gangopadhyay. Department of Obstetrics and Gynaecology, Watford General Hospital, Hertfordshire, UK. White, Davinia. Assisted Conception Unit, Great Maze Pond, Guy's and St Thomas' Hospital NHS Trust, London, SE1 9RT, UK. Tarek, El-Toukhy. Assisted Co…	Archives of gynecology and obstetrics	Journal available in: Print-Electronic Citation processed from: Internet	6ys, 8710213	Arch Gynecol Obstet	Index Medicus	Germany	IUI; IVF; Unexplained infertility; Unexplained subfertility	BACKGROUND: IUI + COH is widely used in cases of unexplained infertility before resorting to IVF. Debate continues about what should be the first-line treatment for couples with unexplained infertility. OBJECTIVES: This systematic review assessed the relative efficacy of IUI + COH compared with IVF in couples with unexplained infertility. SEARCH STRATEGY: We searched Medline, Embase, CIHNL, Pscy …	1432-0711	0932-0067	https://dx.doi.org/10.1007/s00404-021-06277-3	Journal Article Review	10.1007/s00404-021-06277-3 [doi] 10.1007/s00404-021-06277-3 [pii]	aheadofprint	2020/11/15 [received] 2021/10/01 [accepted]	English	Smith S, Pfiefer SM, Collins J (2003) Diagnosis and management of female infertility. JAMA 17:290 Hughes E, Brown J, Collins J, Vanderkerchove P (2010) Clomiphene citrate for unexplained subfertility in women. Cochrane Database Syst Rev 2010(1):CD000057. https://doi.org/10.1002/14651858.CD000057.pub2 https://dx.doi.org/10.1002/14651858.CD000057.pub2; PMCID: 7052733 Verhulst S, Hughes E, Ayeleke R…	20211012	2021 Oct 12	2021/10/13 06:00	2021/10/13 06:00	2021/10/12 12:59	2021	20211012	20211012	Click here for full text options
4	Ovid Technologies	Ovid MEDLINE(R)	34415121	Comparative analysis of the pregnancy rate via in vitro fertilization vs. previous artificial insemination in patients with unexplained infertility.	JBRA Assisted Reproduction. 2021 Aug 20	JBRA Assist Reprod. 2021 Aug 20	1	From MEDLINE, a database of the U.S. National Library of Medicine.	Publisher	Mendieta MA Aranda AS Lopez JFM Sanchez AMR Mondragon EC Monterrosas LAD Ambe AK		Mendieta, Maitane Alonso de Aranda, Alejandro Sanchez Lopez, Juan Francisco Molina Sanchez, Armando Miguel Roque Mondragon, Esperanza Carballo Monterrosas, Leonor Angela Duran Ambe, Alberto Kably	Mendieta, Maitane Alonso de. Centro Mexicano de Fertilidad Dr. Alberto Kably, Mexico State, Mexico. Aranda, Alejandro Sanchez. Centro Mexicano de Fertilidad Dr. Alberto Kably, Mexico State, Mexico. Lopez, Juan Francisco Molina. The American British Cowdray Medical Center, Mexico City, Mexico. Sanchez, Armando Miguel Roque. Centro Mexicano de Fertilidad Dr. Alberto Kably, Mexico State, Mexico. Mon…	JBRA assisted reproduction	Journal available in: Print-Electronic Citation processed from: Internet	101684552	JBRA Assist Reprod	Index Medicus	Brazil	In vitro fertilization; intrauterine insemination; unexplained infertility	OBJECTIVE: To compare the clinical pregnancy rate among patients undergoing direct in vitro fertilization vs. in vitro fertilization after two cycles of intrauterine insemination in couples with unexplained infertility. METHODS: Comparative cross-sectional, retrospective study from 2016 to 2019, from the Centro Mexicano de Fertilidad Doctor Alberto Kably. The patients with unexplained infertility…	1518-0557	1517-5693	https://dx.doi.org/10.5935/1518-0557.20210038	Journal Article	10.5935/1518-0557.20210038 [doi]	aheadofprint		English		20210820	2021 Aug 20	2021/08/21 06:00	2021/08/21 06:00	2021/08/20 09:19	2021	20210820	20210820	Click here for full text options
5	Ovid Technologies	Ovid MEDLINE(R)	34151684	Intrauterine insemination with ovarian stimulation is a successful step prior to assisted reproductive technology for couples with unexplained infertility.	Journal of Obstetrics & Gynaecology. :1-6, 2021 Jun 21	J Obstet Gynaecol. :1-6, 2021 Jun 21	1	From MEDLINE, a database of the U.S. National Library of Medicine.	Publisher	Osmanlioglu S Sukur YE Tokgoz VY Ozmen B Sonmezer M Berker B Aytac R Atabekoglu CS	Osmanlioglu, Seyma; ORCID: https://orcid.org/0000-0003-4963-2685 Tokgoz, Vehbi Yavuz; ORCID: https://orcid.org/0000-0002-4113-385X	Osmanlioglu, Seyma Sukur, Yavuz Emre Tokgoz, Vehbi Yavuz Ozmen, Batuhan Sonmezer, Murat Berker, Bulent Aytac, Rusen Atabekoglu, Cem Somer	Osmanlioglu, Seyma. Faculty of Medicine, Department of Gynaecology and Obstetrics, Ankara Medipol University, Ankara, Turkey. Sukur, Yavuz Emre. Faculty of Medicine, Department of Gynaecology and Obstetrics, Ankara University, Ankara, Turkey. Tokgoz, Vehbi Yavuz. Faculty of Medicine, Department of Gynaecology and Obstetrics, Eskisehir Osmangazi University, Eskisehir, Turkey. Ozmen, Batuhan. Facul…	Journal of obstetrics and gynaecology : the journal of the Institute of Obstetrics and Gynaecology	Journal available in: Print-Electronic Citation processed from: Internet	8309140	J Obstet Gynaecol	Index Medicus	England	Infertility; intrauterine insemination; live birth rate; unexplained infertility	The present retrospective cohort study analysed data of couples with unexplained infertility who underwent two to three intrauterine insemination (IUI) cycles. The inclusion criteria were age 20-40 years, failure to conceive for at least two years of unprotected intercourse, ovulation, normal semen analysis, and tubal patency. Total of 578 IUI cycles of 286 couples with unexplained infertility we…	1364-6893	0144-3615	https://dx.doi.org/10.1080/01443615.2021.1916805	Journal Article	10.1080/01443615.2021.1916805 [doi]	aheadofprint		English		20210621	2021 Jun 21	2021/06/22 06:00	2021/06/22 06:00	2021/06/21 08:46	2021	20210621	20210621	Click here for full text options		1-6
6	Ovid Technologies	Ovid MEDLINE(R)	34620454	Long-term reproductive outcomes in patients with unexplained infertility: follow-up of the Fast Track and Standard Treatment Trial participants.	Fertility & Sterility. 117(1):193-201, 2022 Jan.	Fertil Steril. 117(1):193-201, 2022 Jan.	1	From MEDLINE, a database of the U.S. National Library of Medicine.	In-Data-Review	Vaughan DA Goldman MB Koniares KG Nesbit CB Toth TL Fung JL Reindollar RH		Vaughan, Denis A Goldman, Marlene B Koniares, Katherine G Nesbit, Carleigh B Toth, Thomas L Fung, June L Reindollar, Richard H	Vaughan, Denis A. Department of Obstetrics and Gynecology, Beth Israel Deaconess Medical Center, Boston, Massachusetts; Department of Obstetrics, Gynecology and Reproductive Biology, Harvard Medical School, Boston, Massachusetts; Boston IVF, Waltham, Massachusetts. Electronic address: dvaughan@bidmc.harvard.edu. Goldman, Marlene B. Dartmouth Hitchcock Medical Center, Lebanon, New Hampshire; Geise…	Fertility and sterility	Journal available in: Print-Electronic Citation processed from: Internet	evf, 0372772	Fertil Steril	Index Medicus	United States	FASTT; Unexplained infertility; intrauterine insemination; in vitro fertilization	OBJECTIVE: To evaluate long-term reproductive outcomes in couples who were enrolled in a large randomized controlled trial that studied optimal treatment for unexplained infertility. DESIGN: Telephone survey, administered between March 2019 and February 2020. SETTING: Large urban university-affiliated fertility center. PATIENT(S): Couples who enrolled in the Fast Track and Standard Treatment Tria…	1556-5653	0015-0282	https://dx.doi.org/10.1016/j.fertnstert.2021.09.012	Journal Article	S0015-0282(21)02050-1 [pii] 10.1016/j.fertnstert.2021.09.012 [doi]	ppublish	2021/07/26 [received] 2021/09/08 [revised] 2021/09/09 [accepted]	English		20211005	2022 Jan	2021/10/09 06:00	2021/10/09 06:00	2021/10/08 05:49	2022	20211228	20211228	Click here for full text options	117	193-201		S0015-0282(21)02050-1	1
7	Ovid Technologies	Ovid MEDLINE(R)	34925238	The Livebirth Rate Per In Vitro Fertilization Cycle Is Higher Than The Cumulative Live Birth Rates of Intrauterine Insemination for Patients of Poseidon Group 3 With Unexplained Infertility.	Frontiers in Endocrinology. 12:768975, 2021.	Front Endocrinol (Lausanne). 12:768975, 2021.	1	From MEDLINE, a database of the U.S. National Library of Medicine.	In-Data-Review	Wu Y Liu H Liu J		Wu, Yixuan Liu, Haiying Liu, Jianqiao	Wu, Yixuan. Department of Obstetrics and Gynecology, Center for Reproductive Medicine/Department of Fetal Medicine and Prenatal Diagnosis/BioResource Research Center, Key Laboratory for Major Obstetric Diseases of Guangdong Province, Key Laboratory of Reproductive Medicine of Guangdong Province, The Third Affiliated Hospital of Guangzhou Medical University, Guangzhou, China. Liu, Haiying. Departm…	Frontiers in endocrinology	Journal available in: Electronic-eCollection Citation processed from: Print	101555782	Front Endocrinol (Lausanne)	Index Medicus	Switzerland	cumulative live birth rate; in vitro fertilization; intrauterine insemination; poor ovarian reserve; unexplained infertility	Background: No studies have been done to examine the efficacy of IVF and intrauterine insemination (IUI) for the treatment of young patients with unexplained infertility and low ovarian reserve, although it is becoming an increasingly significant indication for in-vitro fertilization (IVF). The goal of this research was to compare the efficacy of IVF with IUI on Poseidon group 3 patients with une…		1664-2392	https://dx.doi.org/10.3389/fendo.2021.768975	Journal Article	10.3389/fendo.2021.768975 [doi] PMC8671868 [pmc]	epublish	2021/09/01 [received] 2021/11/10 [accepted]	English	Fertil Steril. 2020 Feb;113(2):305-322 PMID: 32106976 [https://www.ncbi.nlm.nih.gov/pubmed/32106976] JBRA Assist Reprod. 2018 Nov 01;22(4):355-362 PMID: 30264948 [https://www.ncbi.nlm.nih.gov/pubmed/30264948] Hum Reprod Update. 2010 May-Jun;16(3):231-45 PMID: 19934213 [https://www.ncbi.nlm.nih.gov/pubmed/19934213] Fertil Steril. 2016 Sep 1;106(3):541-6 PMID: 27301796 [https://www.ncbi.nlm.nih.gov…	20211201	2021	2021/12/21 06:00	2021/12/21 06:00	2021/12/20 06:06	2021	20211221	20211221	Click here for full text options	12	768975	The authors declare that the research was conducted in the absence of any commercial or financial relationships that could be construed as a potential conflict of interest.			https://www.ncbi.nlm.nih.gov/pmc/articles/PMC8671868	1664-2392
8	Ovid Technologies	Ovid MEDLINE(R)	22384418	Predictive value of sperm motility characteristics assessed by computer-assisted sperm analysis in intrauterine insemination with superovulation in couples with unexplained infertility.	Clinical & Experimental Reproductive Medicine. 38(1):47-52, 2011 Mar.	Clin. exp. reprod. med.. 38(1):47-52, 2011 Mar.	1	From MEDLINE, a database of the U.S. National Library of Medicine.	PubMed-not-MEDLINE	Youn JS Cha SH Park CW Yang KM Kim JY Koong MK Kang IS Song IO Han SC		Youn, Joung Sub Cha, Sun Hwa Park, Chan Woo Yang, Kwang Moon Kim, Jin Yeong Koong, Mi Kyoung Kang, Inn Soo Song, In Ok Han, Sang Chul	Youn, Joung Sub. Department of Obstetrics and Gynecology, Clinic of Dr. Min, Cheongju, Korea.	Clinical and experimental reproductive medicine	Journal available in: Print-Electronic Citation processed from: Internet	101563916	Clin Exp Reprod Med		Korea (South)	Human; Image Processing, Computer-assisted; Infertility; Insemination, Artificial; Semen Analysis; Sperm Motility	OBJECTIVE: To determine whether characteristics of sperm motility obtained by computer-assisted sperm analysis (CASA) could predict pregnancy after intrauterine insemination (IUI) in couples with unexplained infertility. METHODS: Three hundred eighty-three cycles of intrauterine insemination with superovulation were retrospectively analyzed. Semen analysis was performed with CASA before and after…	2233-8241	2093-8896	https://dx.doi.org/10.5653/cerm.2011.38.1.47	Journal Article	10.5653/cerm.2011.38.1.47 [doi] PMC3283051 [pmc]	ppublish	2010/12/23 [received] 2011/02/11 [revised] 2011/02/18 [accepted]	English	Hum Reprod. 1995 Mar;10(3):580-6 PMID: 7782436 [https://www.ncbi.nlm.nih.gov/pubmed/7782436] Hum Reprod. 2000 Jul;15(7):1562-7 PMID: 10875866 [https://www.ncbi.nlm.nih.gov/pubmed/10875866] Fertil Steril. 1994 Jan;61(1):44-52 PMID: 8293843 [https://www.ncbi.nlm.nih.gov/pubmed/8293843] Fertil Steril. 1991 Mar;55(3):457-67 PMID: 2001748 [https://www.ncbi.nlm.nih.gov/pubmed/2001748] Int J Androl. 200…	20110331	2011 Mar	2012/03/03 06:00	2012/03/03 06:01	2012/03/03 06:00	2011	20211021	20211025	Click here for full text options	38	47-52			1	https://www.ncbi.nlm.nih.gov/pmc/articles/PMC3283051		20120823
9	Ovid Technologies	Ovid MEDLINE(R)	34535295	Falloposcopic tuboplasty: an easy, quick, and safe technique.	Fertility & Sterility. 116(6):1669-1672, 2021 12.	Fertil Steril. 116(6):1669-1672, 2021 12.	1	From MEDLINE, a database of the U.S. National Library of Medicine.	MEDLINE	Matsubayashi H Takaya Y Takeuchi T Doshida M Ohara Y Ishikawa T		Matsubayashi, Hidehiko Takaya, Yukiko Takeuchi, Takumi Doshida, Masakazu Ohara, Yasuhiro Ishikawa, Tomomoto	Matsubayashi, Hidehiko. Reproduction Clinic Osaka, Grand Front Osaka Tower A 15F, 4-20 Ofuka-cho, Kita-ku, Osaka, Japan; Reproduction Clinic Tokyo, Shiodome City Center 3F, 1-5-2 Higashi-shimbashi, Minato-ku, Tokyo, Japan. Electronic address: matusbayashihide@me.com. Takaya, Yukiko. Reproduction Clinic Osaka, Grand Front Osaka Tower A 15F, 4-20 Ofuka-cho, Kita-ku, Osaka, Japan. Takeuchi, Takumi. …	Fertility and sterility	Journal available in: Print-Electronic Citation processed from: Internet	evf, 0372772	Fertil Steril	Index Medicus	United States	*Clay model; *falloposcopic tuboplasty; *uterotubal ostium; *without visualization	OBJECTIVE: To describe our simplified technique for falloposcopic tuboplasty (FT) and demonstrate its principle and results. DESIGN: A step-by-step description of the technique and demonstration of its principle using a clay model. SETTING: Private infertility clinics in Osaka and Tokyo operated by 10 physicians. PATIENT(S): A total of 431 infertile women with a diagnosis of unilateral or bilater…	1556-5653	0015-0282	https://dx.doi.org/10.1016/j.fertnstert.2021.08.019	Journal Article Video-Audio Media	S0015-0282(21)01942-7 [pii] 10.1016/j.fertnstert.2021.08.019 [doi]	ppublish	2021/01/09 [received] 2021/08/05 [revised] 2021/08/11 [accepted]	English		20210915	2021 12	2021/09/19 06:00	2021/12/22 06:00	2021/09/18 05:33	2021	20211221	20211222	Click here for full text options	116	1669-1672		S0015-0282(21)01942-7	6			20211221	Adult Catheterization/is [Instrumentation] *Catheterization/mt [Methods] Endoscopy/is [Instrumentation] *Endoscopy/mt [Methods] Fallopian Tube Diseases Fallopian Tube Patency Tests/is [Instrumentation] *Fallopian Tube Patency Tests/mt [Methods] *Fallopian Tubes/su [Surgery] Female Humans Infertility, Female/di [Diagnosis] *Infertility, Female/su [Surgery] Vagina/su [Surgery]
10	Ovid Technologies	Ovid MEDLINE(R)	34739136	Agents for ovarian stimulation for intrauterine insemination (IUI) in ovulatory women with infertility. [Review]	Cochrane Database of Systematic Reviews. 11:CD005356, 2021 11 05.	Cochrane Database Syst Rev. 11:CD005356, 2021 11 05.	1	From MEDLINE, a database of the U.S. National Library of Medicine.	MEDLINE	Cantineau AE Rutten AG Cohlen BJ		Cantineau, Astrid Ep Rutten, Anouk Gh Cohlen, Ben J	Cantineau, Astrid Ep. Department of Obstetrics and Gynaecology, University of Groningen, University Medical Centre Groningen, Groningen, Netherlands. Rutten, Anouk Gh. Laurentius Ziekenhuis Roermond, Roermond, Netherlands. Cohlen, Ben J. Department of Obstetrics and Gynaecology, Isala Clinics, Zwolle, Netherlands.	The Cochrane database of systematic reviews	Journal available in: Electronic Citation processed from: Internet	100909747	Cochrane Database Syst Rev	Index Medicus	England		BACKGROUND: Intrauterine insemination (IUI), combined with ovarian stimulation (OS), has been demonstrated to be an effective treatment for infertile couples. Several agents for ovarian stimulation, combined with IUI, have been proposed, but it is still not clear which agents for stimulation are the most effective. This is an update of the review, first published in 2007. OBJECTIVES: To assess th…	1469-493X	1361-6137	https://dx.doi.org/10.1002/14651858.CD005356.pub3	Journal Article Review	10.1002/14651858.CD005356.pub3 [doi] PMC8570324 [pmc]	epublish		English	Hum Reprod. 2007 Jan;22(1):97-100 PMID: 16954409 [https://www.ncbi.nlm.nih.gov/pubmed/16954409] Fertil Steril. 1991 Dec;56(6):1169-72 PMID: 1743340 [https://www.ncbi.nlm.nih.gov/pubmed/1743340] Ginecol Obstet Mex. 2010 Jan;78(1):15-28 PMID: 20931799 [https://www.ncbi.nlm.nih.gov/pubmed/20931799] J Formos Med Assoc. 1993 Apr;92(4):341-8 PMID: 8104582 [https://www.ncbi.nlm.nih.gov/pubmed/8104582] J…	20211105	2021 11 05	2021/11/06 06:00	2021/11/06 06:00	2021/11/05 12:18	2021	20211214	20211214	Click here for full text options	11	CD005356				https://www.ncbi.nlm.nih.gov/pmc/articles/PMC8570324		20211206	Female Fertilization in Vitro Humans Infertility, Female/dt [Drug Therapy] *Infertility, Female Insemination Insemination, Artificial Live Birth/ep [Epidemiology] Male *Ovulation Induction Pregnancy Pregnancy Rate	Update of: Cochrane Database Syst Rev. 2007 Apr 18;(2):CD005356; PMID: 17443584 [https://www.ncbi.nlm.nih.gov/pubmed/17443584]
11	Ovid Technologies	Ovid MEDLINE(R)	33107579	Is intrauterine insemination a viable treatment option for women over 43 years old? An analysis by ovarian stimulation protocol and sperm source.	Journal of Assisted Reproduction & Genetics. 37(12):3103-3107, 2020 Dec.	J Assist Reprod Genet. 37(12):3103-3107, 2020 Dec.	1	From MEDLINE, a database of the U.S. National Library of Medicine.	MEDLINE	Ruiter-Ligeti J Dahan MH Steiner N Volodarsky-Perel A Buckett W		Ruiter-Ligeti, Jacob Dahan, Michael H Steiner, Naama Volodarsky-Perel, Alexander Buckett, William	Ruiter-Ligeti, Jacob. Department of Obstetrics and Gynecology, Division of Reproductive Endocrinology and Infertility, MUHC Reproductive Center, McGill University, 888, Blvd. de Maisonneuve East, Suite 200, Montreal, QC, H2L 4S8, Canada. j.ruiter.ligeti@gmail.com. Dahan, Michael H. Department of Obstetrics and Gynecology, Division of Reproductive Endocrinology and Infertility, MUHC Reproductive C…	Journal of assisted reproduction and genetics	Journal available in: Print-Electronic Citation processed from: Internet	bgi, 9206495	J Assist Reprod Genet	Index Medicus	Netherlands	Infertility; Intrauterine insemination (IUI); Older women; Ovarian stimulation	PURPOSE: The aim of this study was to determine how female age at the end of the reproductive spectrum effects success of natural cycle intrauterine insemination (IUI) or IUI in combination with ovarian stimulation. METHODS: We performed a retrospective cohort study of women 43 years of age and older at the time of IUI in a single academic fertility center between January 2011 and March 2018. Pri…	1573-7330	1058-0468	https://dx.doi.org/10.1007/s10815-020-01976-3	Journal Article	10.1007/s10815-020-01976-3 [doi] 10.1007/s10815-020-01976-3 [pii] PMC7714793 [pmc]	ppublish	2020/05/09 [received] 2020/10/11 [accepted]	English	Mathews TJ HB. Delayed childbearing: more women are having their first child later in life. NCHS data brief, no 21. p. 1-8. 2009. ART Success Rates CDC. [cited 2020 Apr 15]. Available from: https://www.cdc.gov/art/artdata/index.html Milan A. Fertility: Fewer children, older moms. Stat Canada. 2014 [cited 2020 Apr 15];630-X. Available from: https://www150.statcan.gc.ca/n1/pub/11-630-x/11-630-x2014…	20201026	2020 Dec	2020/10/28 06:00	2021/07/06 06:00	2020/10/27 08:42	2020	20211203	20211203	Click here for full text options	37	3103-3107			12	https://www.ncbi.nlm.nih.gov/pmc/articles/PMC7714793		20210705	Adult Female *Fertilization in Vitro/mt [Methods] Gonadotropins/ad [Administration & Dosage] Humans *Infertility, Female/th [Therapy] *Insemination, Artificial/mt [Methods] *Live Birth Male Middle Aged *Ovulation Induction/mt [Methods] Pregnancy Pregnancy Rate Retrospective Studies *Spermatozoa/ch [Chemistry]
12	Ovid Technologies	Ovid MEDLINE(R)	33740990	Controlled ovarian stimulation should not be preferred for male infertility treated with intrauterine insemination: a retrospective study.	Reproductive Biology & Endocrinology. 19(1):45, 2021 Mar 19.	Reprod Biol Endocrinol. 19(1):45, 2021 Mar 19.	1	From MEDLINE, a database of the U.S. National Library of Medicine.	MEDLINE	Tang Y He QD Zhang TT Wang JJ Huang SC Ye Y	Tang, Yan; ORCID: http://orcid.org/0000-0002-9969-7797	Tang, Yan He, Qian-Dong Zhang, Ting-Ting Wang, Jing-Jing Huang, Si-Chong Ye, Yun	Tang, Yan. Department of Gynecology and Obstetrics, Centre for Reproductive Medicine, Zhongshan City People's Hospital, No. 2, Sunwen East Road, Shiqi District, Zhongshan, 528400, Guangdong Province, China. He, Qian-Dong. Department of Gynecology and Obstetrics, Centre for Reproductive Medicine, Zhongshan City People's Hospital, No. 2, Sunwen East Road, Shiqi District, Zhongshan, 528400, Guangdon…	Reproductive biology and endocrinology : RB&E	Journal available in: Electronic Citation processed from: Internet	101153627	Reprod Biol Endocrinol	Index Medicus	England	Clinical pregnancy; Controlled ovarian stimulation; Intrauterine insemination; Live birth; Multiple pregnancy	BACKGROUND: Some studies have stated that intrauterine insemination (IUI) with controlled ovarian stimulation (COS) might increase the pregnancy rate, while others suggest that IUI in the natural cycle (NC) should be the first line of treatment. It remains unclear whether it is necessary to use COS at the same time when IUI is applied to treat isolated male factor infertility. Thus, we aimed to i…	1477-7827	1477-7827	https://dx.doi.org/10.1186/s12958-021-00730-3	Journal Article	10.1186/s12958-021-00730-3 [doi] 10.1186/s12958-021-00730-3 [pii] PMC7977560 [pmc]	epublish	2020/11/01 [received] 2021/03/10 [accepted]	English	Obstet Gynecol. 2020 May;135(5):1005-1014 PMID: 32282611 [https://www.ncbi.nlm.nih.gov/pubmed/32282611] BJOG. 2016 Sep;123 Suppl 3:70-5 PMID: 27627603 [https://www.ncbi.nlm.nih.gov/pubmed/27627603] Hum Reprod Update. 2008 Nov-Dec;14(6):563-70 PMID: 18687698 [https://www.ncbi.nlm.nih.gov/pubmed/18687698] Semin Reprod Med. 2014 Jul;32(4):306-12 PMID: 24919030 [https://www.ncbi.nlm.nih.gov/pubmed/24…	20210319	2021 Mar 19	2021/03/21 06:00	2021/03/21 06:00	2021/03/20 05:38	2021	20211112	20211115	Click here for full text options	19	45			1	https://www.ncbi.nlm.nih.gov/pmc/articles/PMC7977560		20211112	Adult Female Fertilization in Vitro/mt [Methods] Fertilization in Vitro/td [Trends] Follow-Up Studies Humans Infertility, Male/di [Diagnosis] *Infertility, Male/ep [Epidemiology] *Infertility, Male/th [Therapy] *Insemination, Artificial/mt [Methods] Insemination, Artificial/td [Trends] Male *Ovulation Induction/mt [Methods] Ovulation Induction/td [Trends] Pregnancy *Pregnancy Outcome/ep [Epidemio…
13	Ovid Technologies	Ovid MEDLINE(R)	33147492	Outcome of Laparoscopic Adhesiolysis in Infertile Patients with Pelvic Adhesions Following Cesarean Delivery: A Randomized Clinical Trial.	Journal of Gynecology Obstetrics and Human Reproduction. 50(5):101969, 2021 May.	J Gynecol Obstet Hum Reprod. 50(5):101969, 2021 May.	1	From MEDLINE, a database of the U.S. National Library of Medicine.	MEDLINE	E Elgergawy A Elhalwagy AE A Salem H Dawood AS		E Elgergawy, Adel Elhalwagy, Ahmed E A Salem, Hesham Dawood, Ayman S	E Elgergawy, Adel. Faculty of Medicine, Tanta University, Egypt. Electronic address: dradelali775@gmai.com. Elhalwagy, Ahmed E. Faculty of Medicine, Tanta University, Egypt. A Salem, Hesham. Faculty of Medicine, Tanta University, Egypt. Dawood, Ayman S. Faculty of Medicine, Tanta University, Egypt.	Journal of gynecology obstetrics and human reproduction	Journal available in: Print-Electronic Citation processed from: Internet	101701588	J Gynecol Obstet Hum Reprod	Index Medicus	France	Adhesions; Caesarean section; Infertility; Laparoscopy	OBJECTIVES: To evaluate results of laparoscopic adhesiolysis in patients with post cesarean infertility regards restoration of the fertility and achievement of pregnancy. To identify a group of patients who should primarily be offered laparoscopic adhesiolysis and those who should be treated by IVF. DESIGN: Randomized prospective clinical trial MATERIALS AND METHODS: 184 patients with secondary i…	2468-7847	2468-7847	https://dx.doi.org/10.1016/j.jogoh.2020.101969	Journal Article Randomized Controlled Trial	S2468-7847(20)30339-1 [pii] 10.1016/j.jogoh.2020.101969 [doi]	ppublish	2020/08/24 [received] 2020/10/25 [revised] 2020/10/27 [accepted]	English		20201102	2021 May	2020/11/05 06:00	2021/11/06 06:00	2020/11/04 20:07	2021	20211105	20211108	Click here for full text options	50	101969	Declaration of Competing Interest No conflicts of interest are present	S2468-7847(20)30339-1	5			20211105	Adult *Cesarean Section/ae [Adverse Effects] Female *Fertilization in Vitro Humans Infertility, Female/di [Diagnosis] *Infertility, Female/et [Etiology] Infertility, Female/su [Surgery] Intention to Treat Analysis *Laparoscopy Ovulation Induction Pelvis Postoperative Complications/di [Diagnosis] *Postoperative Complications/su [Surgery] Pregnancy Pregnancy Outcome Pregnancy Rate Prospective Studi…
14	Ovid Technologies	Ovid MEDLINE(R)	33118714	IUI needs fairer appraisal to improve patient and stakeholder choices.	JBRA Assisted Reproduction. 25(1):162-164, 2021 02 02.	JBRA Assist Reprod. 25(1):162-164, 2021 02 02.	1	From MEDLINE, a database of the U.S. National Library of Medicine.	MEDLINE	Bahadur G Woodward B Carr M Acharya S Muneer A Homburg R		Bahadur, Gulam Woodward, Bryan Carr, Megan Acharya, Santanu Muneer, Asif Homburg, Roy	Bahadur, Gulam. Reproductive Medicine Unit, North Middlesex University Hospital, Old Admin Block, London N18 1QX, UK. Woodward, Bryan. X&Y Fertility, Leicester, UK. Carr, Megan. Chelsea Westminster Hospital/West Middlesex Hospital University Trust, Twickenham Road, Isleworth TW7 6AF. Acharya, Santanu. Ayrshire Fertility Unit, University Hospital Cross house, Kilmarnock, KA2 0BE, Scotland. Muneer,…	JBRA assisted reproduction	Journal available in: Electronic Citation processed from: Internet	101684552	JBRA Assist Reprod	Index Medicus	Brazil	*IUI; *IVF; *cost efficiency; *public health; *stakeholder	Information supporting IVF at the expense of intrauterine insemination (IUI) has become commonplace, but it lacks critical analyses. Data from poorly practiced IUI, without an equivalent comparison to IVF, has been generalised to recommend a total abandonment of IUI in favour of IVF treatment. Our intention with this paper is to reappraise and balance arguments so that patients and stakeholders c…	1518-0557	1517-5693	https://dx.doi.org/10.5935/1518-0557.20200066	Journal Article	10.5935/1518-0557.20200066 [doi] PMC7863108 [pmc]	epublish		English	Hum Reprod. 2011 Feb;26(2):369-75 PMID: 21127355 [https://www.ncbi.nlm.nih.gov/pubmed/21127355] BMJ. 2017 Feb 13;356:j751 PMID: 28193611 [https://www.ncbi.nlm.nih.gov/pubmed/28193611] Cochrane Database Syst Rev. 2020 Mar 3;3:CD001838 PMID: 32124980 [https://www.ncbi.nlm.nih.gov/pubmed/32124980] Cochrane Database Syst Rev. 2014 Oct 01;(10):MR000035 PMID: 25271098 [https://www.ncbi.nlm.nih.gov/pubm…	20210202	2021 02 02	2020/10/30 06:00	2021/10/29 06:00	2020/10/29 09:17	2021	20211028	20211029	Click here for full text options	25	162-164			1	https://www.ncbi.nlm.nih.gov/pmc/articles/PMC7863108		20211028	Female Fertilization in Vitro Humans Infant, Newborn *Infertility, Male *Insemination, Artificial Live Birth Male Ovulation Induction Pregnancy Pregnancy, Multiple
15	Ovid Technologies	Ovid MEDLINE(R)	33308308	Reproductive technologies, female infertility, and the risk of imprinting-related disorders.	Clinical Epigenetics. 12(1):191, 2020 12 11.	Clin Epigenetics. 12(1):191, 2020 12 11.	1	From MEDLINE, a database of the U.S. National Library of Medicine.	MEDLINE	Fauque P De Mouzon J Devaux A Epelboin S Gervoise-Boyer MJ Levy R Valentin M Viot G Bergere A De Vienne C Jonveaux P Pessione F	Fauque, Patricia; ORCID: https://orcid.org/0000-0002-9708-1710	Fauque, Patricia De Mouzon, Jacques Devaux, Aviva Epelboin, Sylvie Gervoise-Boyer, Marie-Jose Levy, Rachel Valentin, Morgane Viot, Geraldine Bergere, Arianne De Vienne, Claire Jonveaux, Philippe Pessione, Fabienne	Fauque, Patricia. CHU Dijon Bourgogne, Laboratoire de Biologie de la Reproduction - CECOS - Universite Bourgogne Franche-Comte - INSERM UMR1231, Dijon, France. patricia.fauque@chu-dijon.fr. De Mouzon, Jacques. Unilabs, direction medicale, Clichy-La-Garenne, France. Devaux, Aviva. Centre d'assistance medicale a la procreation, biologie de la reproduction, CHU Amiens, Amiens, France. Epelboin, Sylv…	Clinical epigenetics	Journal available in: Electronic Citation processed from: Internet	101516977	Clin Epigenetics	Index Medicus	Germany	*Assisted reproductive technologies; *Children; *Epigenetic diseases; *Female infertility; *Singletons	BACKGROUND: Epidemiological studies suggest that singletons born from assisted reproductive technologies (ART) have a high risk of adverse perinatal outcomes, specifically for imprinting disorders. Because ART processes take place at times when epigenetic reprogramming/imprinting are occurring, there is concern that ART can affect genomic imprints. However, little is currently known about the ris…	1868-7083	1868-7075	https://dx.doi.org/10.1186/s13148-020-00986-3	Journal Article Research Support, Non-U.S. Gov't	10.1186/s13148-020-00986-3 [doi] 10.1186/s13148-020-00986-3 [pii] PMC7731556 [pmc]	epublish	2020/08/31 [received] 2020/11/23 [accepted]	English	Am J Hum Genet. 2003 May;72(5):1338-41 PMID: 12772698 [https://www.ncbi.nlm.nih.gov/pubmed/12772698] Nature. 2014 Jul 31;511(7511):611-5 PMID: 25079558 [https://www.ncbi.nlm.nih.gov/pubmed/25079558] Hum Reprod. 2005 Apr;20(4):950-4 PMID: 15665017 [https://www.ncbi.nlm.nih.gov/pubmed/15665017] Am J Hum Genet. 2003 Jan;72(1):156-60 PMID: 12439823 [https://www.ncbi.nlm.nih.gov/pubmed/12439823] N Eng…	20201211	2020 12 11	2020/12/15 06:00	2021/10/27 06:00	2020/12/14 09:53	2020	20211026	20211027	Click here for full text options	12	191			1	https://www.ncbi.nlm.nih.gov/pmc/articles/PMC7731556		20211026	Adult Case-Control Studies Child Cohort Studies DNA Methylation *Embryo Transfer/ae [Adverse Effects] Embryo Transfer/mt [Methods] Endometriosis/co [Complications] Endometriosis/ep [Epidemiology] Endometriosis/ge [Genetics] *Epigenomics/mt [Methods] Female *Fertilization in Vitro/ae [Adverse Effects] Fertilization in Vitro/mt [Methods] France/ep [Epidemiology] *Genomic Imprinting/ge [Genetics] Hu…
16	Ovid Technologies	Ovid MEDLINE(R)	32687891	Results of in vitro fertilization versus intrauterine insemination in patients with low anti-Mullerian hormone levels. A single-center retrospective study of 639 + 119 cycles.	Journal of Gynecology Obstetrics and Human Reproduction. 50(3):101874, 2021 Mar.	J Gynecol Obstet Hum Reprod. 50(3):101874, 2021 Mar.	1	From MEDLINE, a database of the U.S. National Library of Medicine.	MEDLINE	Sapet C Gavoille A Sesques A Freour T Subtil F Salle B		Sapet, Clemence Gavoille, Antoine Sesques, Alix Freour, Thomas Subtil, Fabien Salle, Bruno	Sapet, Clemence. Hospices Civils de Lyon, Service de medecine de la reproduction, Hopital Femme Mere Enfant, 59 Boulevard Pinel, 69500 Bron, France; Universite Claude Bernard Lyon 1, 43 Boulevard du 11 Novembre 1918, 69100 Villeurbanne, France. Electronic address: clemencesapet@hotmail.com. Gavoille, Antoine. Universite Claude Bernard Lyon 1, 43 Boulevard du 11 Novembre 1918, 69100 Villeurbanne, …	Journal of gynecology obstetrics and human reproduction	Journal available in: Print-Electronic Citation processed from: Internet	101701588	J Gynecol Obstet Hum Reprod	Index Medicus	France	Anti-Mullerian hormone; In-vitro fertilisation; Infertility; Intrauterine insemination; Live birth rate; Poor responder	OBJECTIVES: The aim of this study was to evaluate the results of in vitro fertilization (IVF) and intrauterine insemination (IUI) in a population of infertile women with low AMH levels, in whom both techniques were possible. METHODS: This was a retrospective analysis of 462 patients treated over 24 months in a single center comparing the live birth rates after 176 IUI and 639 IVF attempts in infe…	2468-7847	2468-7847	https://dx.doi.org/10.1016/j.jogoh.2020.101874	Comparative Study Journal Article	S2468-7847(20)30225-7 [pii] 10.1016/j.jogoh.2020.101874 [doi]	ppublish	2020/03/06 [received] 2020/07/10 [revised] 2020/07/14 [accepted]	English		20200717	2021 Mar	2020/07/21 06:00	2020/07/21 06:00	2020/07/21 06:00	2021	20211022	20211026	Click here for full text options	50	101874	Declaration of Competing Interest None.	S2468-7847(20)30225-7	3			20211022	Adult *Anti-Mullerian Hormone/bl [Blood] Birth Rate Embryo Transfer Female Fertilization in Vitro/mt [Methods] *Fertilization in Vitro Humans Infertility, Female/bl [Blood] *Infertility, Female/th [Therapy] Insemination, Artificial/mt [Methods] *Insemination, Artificial Live Birth Ovarian Reserve Ovulation Induction Pregnancy Retrospective Studies Treatment Outcome
17	Ovid Technologies	Ovid MEDLINE(R)	34254413	The strain rate of endometrium measured by real-time sonoelastography as a predictive marker for pregnancy in gonadotropin stimulated intrauterine insemination cycles.	Journal of Obstetrics & Gynaecology Research. 47(10):3561-3570, 2021 Oct.	J Obstet Gynaecol Res. 47(10):3561-3570, 2021 Oct.	1	From MEDLINE, a database of the U.S. National Library of Medicine.	MEDLINE	Kabukcu C Cabus U Oztekin O Fenkci V		Kabukcu, Cihan Cabus, Umit Oztekin, Ozer Fenkci, Veysel	Kabukcu, Cihan. Faculty of Medicine, Department of Obstetrics and Gynecology, Pamukkale University, Denizli, Turkey. Cabus, Umit. Faculty of Medicine, Department of Obstetrics and Gynecology, Pamukkale University, Denizli, Turkey. Oztekin, Ozer. Faculty of Medicine, Department of Obstetrics and Gynecology, Pamukkale University, Denizli, Turkey. Fenkci, Veysel. Faculty of Medicine, Department of O…	The journal of obstetrics and gynaecology research	Journal available in: Print-Electronic Citation processed from: Internet	clg, 9612761	J Obstet Gynaecol Res	Index Medicus	Australia	endometrial thickness; intrauterine insemination; pregnancy; strain elastography; ultrasonography	AIM: Sonoelastography is an imaging technique that measures tissue strain quantitatively. This study aims to investigate whether the strain rate of endometrium measured by elastography can predict pregnancy after intrauterine insemination (IUI). METHODS: This study examined 197 gonadotropin-stimulated IUI cycles of 148 women diagnosed with unexplained infertility from February 2019 to November 20…	1447-0756	1341-8076	https://dx.doi.org/10.1111/jog.14921	Journal Article	10.1111/jog.14921 [doi]	ppublish	2021/05/19 [revised] 2021/01/18 [received] 2021/06/26 [accepted]	English	References Ombelet W, Dhont N, Thijssen A, Bosmans E, Kruger T. Semen quality and prediction of IUI success in male subfertility: a systematic review. Reprod Biomed Online. 2014;28:300-9. Houmard BS, Juang MP, Soules MR, Fujimoto VY. Factors influencing pregnancy rates with a combined clomiphene citrate/gonadotropin protocol for non-assisted reproductive technology fertility treatment. Fertil Ste…	20210712	2021 Oct	2021/07/14 06:00	2021/10/06 06:00	2021/07/13 06:49	2021	20211005	20211006	Click here for full text options	47	3561-3570			10			20211005	*Elasticity Imaging Techniques Endometrium/dg [Diagnostic Imaging] Female Fertilization in Vitro Gonadotropins Humans Insemination Male Ovulation Induction Pregnancy Pregnancy Rate
18	Ovid Technologies	Ovid MEDLINE(R)	33616884	Failure to Detect Viral RNA in Follicular Fluid Aspirates from a SARS-CoV-2-Positive Woman.	Reproductive Sciences. 28(8):2144-2146, 2021 08.	Reprod Sci. 28(8):2144-2146, 2021 08.	1	From MEDLINE, a database of the U.S. National Library of Medicine.	MEDLINE	Demirel C Tulek F Celik HG Donmez E Tuysuz G Gokcan B	Celik, Hale Goksever; ORCID: https://orcid.org/0000-0002-5162-3262	Demirel, Cem Tulek, Firat Celik, Hale Goksever Donmez, Ersan Tuysuz, Gulsum Gokcan, Bilgi	Demirel, Cem. Department of Obstetrics and Gynecology, Atasehir Memorial IVF Center, Istanbul, Turkey. Tulek, Firat. Department of Obstetrics and Gynecology, Atasehir Memorial IVF Center, Istanbul, Turkey. Celik, Hale Goksever. Department of Obstetrics and Gynecology, University of Health Sciences Istanbul Kanuni Sultan Suleyman Training and Research Hospital, Istanbul, Turkey. hgoksever@yahoo.co…	Reproductive sciences (Thousand Oaks, Calif.)	Journal available in: Print-Electronic Citation processed from: Internet	101291249	Reprod Sci	Index Medicus	United States	*Follicular fluid; *In vitro fertilization; *Infertility; *Oocyte retrieval; *SARS-CoV-2	Although there is no known difference between the clinical manifestations of SARS-CoV-2 in pregnant and non-pregnant women based on the studies published until now, in vitro fertilization (IVF) treatments were suspended during the pandemic due to uncertainties with the suggestions of associated societies. However, we do not have enough data on the exact effects of SARS-CoV-2 on fertility and preg…	1933-7205	1933-7191	https://dx.doi.org/10.1007/s43032-021-00502-9	Case Reports	10.1007/s43032-021-00502-9 [doi] 10.1007/s43032-021-00502-9 [pii] PMC7899067 [pmc]	ppublish	2020/12/28 [received] 2021/02/14 [accepted]	English	Barragan M, Guillen JJ, Martin-Palomino N, et al. Undetectable viral RNA in oocytes from SARS-CoV-2 positive women. Hum Reprod. 2020;30. Li D, Jin M, Bao P, Zhao W, Zhang S. Clinical characteristics and results of semen tests among men with coronavirus disease 2019. JAMA Netw Open. 2020;3(5):e208292. https://dx.doi.org/10.1001/jamanetworkopen.2020.8292 Holtmann N, Edimiris P, Andree M, Doehmen C,…	20210222	2021 08	2021/02/23 06:00	2021/07/29 06:00	2021/02/22 12:17	2021	20210927	20210928	Click here for full text options	28	2144-2146			8	https://www.ncbi.nlm.nih.gov/pmc/articles/PMC7899067		20210728	Adult *COVID-19/di [Diagnosis] COVID-19/vi [Virology] *COVID-19 Nucleic Acid Testing Female *Follicular Fluid/vi [Virology] Humans Infertility, Female/di [Diagnosis] Infertility, Female/pp [Physiopathology] *Infertility, Female/th [Therapy] *Oocyte Retrieval Predictive Value of Tests *RNA, Viral/ge [Genetics] *SARS-CoV-2/ge [Genetics] *Sperm Injections, Intracytoplasmic	Comment in: Reprod Biomed Online. 2021 Sep;43(3):491-493; PMID: 34274240 [https://www.ncbi.nlm.nih.gov/pubmed/34274240]
19	Ovid Technologies	Ovid MEDLINE(R)	33124018	Treatment Strategies for Unexplained Infertility. [Review]	Seminars in Reproductive Medicine. 38(1):48-54, 2020 Jan.	Semin Reprod Med. 38(1):48-54, 2020 Jan.	1	From MEDLINE, a database of the U.S. National Library of Medicine.	MEDLINE	Wang R van Eekelen R Mochtar MH Mol F van Wely M	Wang, Rui; ORCID: https://orcid.org/0000-0002-6622-8134 van Eekelen, Rik; ORCID: https://orcid.org/0000-0002-9045-3630 Mochtar, Monique H; ORCID: https://orcid.org/0000-0002-7299-6666 van Wely, Madelon; ORCID: https://orcid.org/0000-0001-8263-213X	Wang, Rui van Eekelen, Rik Mochtar, Monique H Mol, Femke van Wely, Madelon	Wang, Rui. Department of Obstetrics and Gynaecology, Monash University, Melbourne, Australia. van Eekelen, Rik. Centre for Reproductive Medicine, Amsterdam UMC, Amsterdam, The Netherlands. Mochtar, Monique H. Centre for Reproductive Medicine, Amsterdam UMC, Amsterdam, The Netherlands. Mol, Femke. Centre for Reproductive Medicine, Amsterdam UMC, Amsterdam, The Netherlands. van Wely, Madelon. Centr…	Seminars in reproductive medicine	Journal available in: Print-Electronic Citation processed from: Internet	dzg, 100909394	Semin Reprod Med	Index Medicus	United States		Unexplained infertility is a common diagnosis among couples with infertility. Pragmatic treatment options in these couples are directed at trying to improve chances to conceive, and consequently intrauterine insemination (IUI) with ovarian stimulation and in vitro fertilization (IVF) are standard clinical practice, while expectant management remains an important alternative. While evidence on IVF…	1526-4564	1526-4564	https://dx.doi.org/10.1055/s-0040-1719074	Journal Article Review	10.1055/s-0040-1719074 [doi]	ppublish		English		20201029	2020 Jan	2020/10/31 06:00	2021/09/21 06:00	2020/10/30 05:59	2020	20210920	20210921	Click here for full text options	38	48-54	The authors do not have conflict of interest to declare.		1			20210920	Female Fertilization in Vitro/ae [Adverse Effects] Fertilization in Vitro/mt [Methods] Humans Infertility/di [Diagnosis] Infertility/et [Etiology] *Infertility/th [Therapy] Insemination, Artificial/ae [Adverse Effects] Insemination, Artificial/mt [Methods] Male Ovulation Induction/ae [Adverse Effects] Ovulation Induction/mt [Methods] Pregnancy Pregnancy Outcome Uncertainty Watchful Waiting
20	Ovid Technologies	Ovid MEDLINE(R)	33080633	Does Laparoscopy and Hysteroscopy Have a Place in the Diagnosis of Unexplained Infertility?. [Review]	Seminars in Reproductive Medicine. 38(1):29-35, 2020 01.	Semin Reprod Med. 38(1):29-35, 2020 01.	1	From MEDLINE, a database of the U.S. National Library of Medicine.	MEDLINE	Kamath MS Rikken JFW Bosteels J		Kamath, Mohan S Rikken, Judith F W Bosteels, Jan	Kamath, Mohan S. Department of Reproductive Medicine, Christian Medical College, Vellore, India. Rikken, Judith F W. Center for Reproductive Medicine, Amsterdam University Medical Center, Amsterdam, The Netherlands. Bosteels, Jan. Department of Obstetrics and Gynaecology, Imelda Hospital, Bonheiden, Belgium. Bosteels, Jan. Department of Development and Regeneration, Biomedical Sciences, KU Leuven…	Seminars in reproductive medicine	Journal available in: Print-Electronic Citation processed from: Internet	dzg, 100909394	Semin Reprod Med	Index Medicus	United States		The standard fertility workup includes assessment of ovulation, semen analysis, and evaluation of tubal patency. If the fertility workup is found to be normal, a diagnosis of unexplained infertility is made. The role of laparoscopy in fertility workup has been a matter of debate. The current review presents the evidence for and against laparoscopy and hysteroscopy during fertility workup and subs…	1526-4564	1526-4564	https://dx.doi.org/10.1055/s-0040-1718942	Journal Article Research Support, Non-U.S. Gov't Review	10.1055/s-0040-1718942 [doi]	ppublish		English		20201020	2020 01	2020/10/21 06:00	2021/09/21 06:00	2020/10/20 20:14	2020	20210920	20210921	Click here for full text options	38	29-35	J.F.W.R. reports grants and nonfinancial support from Amsterdam University Medical Center, Amsterdam, the Netherlands, during the conduct of the study.		1			20210920	Female Fertilization in Vitro/mt [Methods] Humans Hysterosalpingography/mt [Methods] Hysteroscopy/ae [Adverse Effects] *Hysteroscopy/mt [Methods] *Infertility, Female/di [Diagnosis] *Infertility, Female/et [Etiology] Infertility, Female/th [Therapy] Laparoscopy/ae [Adverse Effects] *Laparoscopy/mt [Methods] Ovulation Induction/mt [Methods] Pregnancy
21	Ovid Technologies	Ovid MEDLINE(R)	32336697	The influence of thyroid autoimmunity on pregnancy outcome in infertile women: a prospective study.	Endocrine Journal. 67(8):859-868, 2020 Aug 28.	Endocr J. 67(8):859-868, 2020 Aug 28.	1	From MEDLINE, a database of the U.S. National Library of Medicine.	MEDLINE	Inagaki Y Takeshima K Nishi M Ariyasu H Doi A Kurimoto C Uraki S Morita S Furukawa Y Inaba H Iwakura H Shimokawa T Utsunomiya T Akamizu T		Inagaki, Yuko Takeshima, Ken Nishi, Masahiro Ariyasu, Hiroyuki Doi, Asako Kurimoto, Chiaki Uraki, Shinsuke Morita, Shuhei Furukawa, Yasushi Inaba, Hidefumi Iwakura, Hiroshi Shimokawa, Toshio Utsunomiya, Tomoko Akamizu, Takashi	Inagaki, Yuko. First Department of Internal Medicine, Wakayama Medical University, Wakayama 641-8509, Japan. Takeshima, Ken. First Department of Internal Medicine, Wakayama Medical University, Wakayama 641-8509, Japan. Nishi, Masahiro. First Department of Internal Medicine, Wakayama Medical University, Wakayama 641-8509, Japan. Nishi, Masahiro. Division of Clinical Nutrition and Metabolism, Wakay…	Endocrine journal	Journal available in: Print-Electronic Citation processed from: Internet	bt5, 9313485	Endocr J	Index Medicus	Japan	Assisted reproductive technology; Infertility; Pregnancy; Subclinical hypothyroidism; Thyroid autoimmunity	Thyroid dysfunction and thyroid autoimmunity (TAI) have been reported to be linked to infertility, pregnancy loss and preterm birth. Infertile women undergoing assisted reproductive technology are recommended to maintain thyroid stimulating hormone (TSH) levels below 2.5 muIU/mL. It is unclear, however, whether levothyroxine (L-T4) treatment decreases the effects of TAI on fertility and pregnancy…	1348-4540	0918-8959	https://dx.doi.org/10.1507/endocrj.EJ19-0604	Journal Article	10.1507/endocrj.EJ19-0604 [doi]	ppublish		English		20200525	2020 Aug 28	2020/04/28 06:00	2021/07/31 06:00	2020/04/28 06:00	2020	20210730	20210802	Click here for full text options	67	859-868			8			20210730	Adult *Autoimmunity/ph [Physiology] Female Humans Hypothyroidism/co [Complications] Hypothyroidism/ep [Epidemiology] Hypothyroidism/th [Therapy] Infertility, Female/ep [Epidemiology] Infertility, Female/et [Etiology] Infertility, Female/th [Therapy] Japan/ep [Epidemiology] Pregnancy *Pregnancy Outcome/ep [Epidemiology] Prospective Studies Reproductive Techniques, Assisted Thyroid Function Tests *…
22	Ovid Technologies	Ovid MEDLINE(R)	33966302	A report of pregnancy following ICSI in one of two sisters with familiar primary ciliary dyskinesia.	Andrologia. 53(7):e14080, 2021 Aug.	Andrologia. 53(7):e14080, 2021 Aug.	1	From MEDLINE, a database of the U.S. National Library of Medicine.	MEDLINE	Akbarian F Tavalaee M Sherkat R Shahrooei M Nasr-Esfahani MH	Nasr-Esfahani, Mohammad Hossein; ORCID: https://orcid.org/0000-0003-1983-3435	Akbarian, Fahimeh Tavalaee, Marziyeh Sherkat, Roya Shahrooei, Mohammad Nasr-Esfahani, Mohammad Hossein	Akbarian, Fahimeh. Department of Animal Biotechnology, Reproductive Biomedicine Research Center, Royan Institute for Biotechnology, ACECR, Isfahan, Iran. Tavalaee, Marziyeh. Department of Animal Biotechnology, Reproductive Biomedicine Research Center, Royan Institute for Biotechnology, ACECR, Isfahan, Iran. Sherkat, Roya. Acquired Immunodeficiency Research Center, Isfahan University of Medical Sc…	Andrologia	Journal available in: Print-Electronic Citation processed from: Internet	0423506, 4qp	Andrologia	Index Medicus	Germany	in vitro fertilisation; intrauterine insemination; pregnancy; primary ciliary dyskinesia	Primary ciliary dyskinesia (PCD) is a disorder of structure and function of motor ciliary and dyskinetic activity of ciliary in the fallopian tubes of affected women and could lead to infertility in some cases. In vitro fertilisation (IVF) is a choice of treatment in infertile women with PCD, which could conquer the tubal dysfunction. In this case study, we report a PCD affected woman with infert…	1439-0272	0303-4569	https://dx.doi.org/10.1111/and.14080	Case Reports	10.1111/and.14080 [doi]	ppublish	2021/04/06 [revised] 2021/01/26 [received] 2021/04/08 [accepted]	English	REFERENCES Abu-Musa, A., Nassar, A., & Usta, I. (2008). In vitro fertilization in two patients with Kartagener's syndrome and infertility. Gynecologic and Obstetric Investigation, 65(1), 29-31. https://doi.org/10.1159/000106503 Afzelius, B. A., Camner, P., & Mossberg, B. (1978). On the function of cilia in the female reproductive tract. Fertility and Sterility, 29(1), 72-74. Afzelius, B. A., & El…	20210509	2021 Aug	2021/05/10 06:00	2021/07/09 06:00	2021/05/09 21:07	2021	20210708	20210709	Click here for full text options	53	e14080			7			20210708	*Ciliary Motility Disorders Fallopian Tubes Female Fertilization in Vitro Humans Infertility, Female/th [Therapy] *Infertility, Female Pregnancy Sperm Injections, Intracytoplasmic
23	Ovid Technologies	Ovid MEDLINE(R)	32922176	Comparison of outcomes in intrauterine insemination, in vitro fertilisation and intracytoplasmic sperm injection in men with and without varicocele.	International Journal of Medical Sciences. 17(14):2155-2162, 2020.	Int J Med Sci. 17(14):2155-2162, 2020.	1	From MEDLINE, a database of the U.S. National Library of Medicine.	MEDLINE	Li X Yang X Wang X Wang L Liu J Cai F Wang Y Lu S		Li, Xiao Yang, Xiaoli Wang, Xianlong Wang, Li Liu, Jiaolong Cai, Feifei Wang, Yaqing Lu, Shaoming	Li, Xiao. Center for Reproductive Medicine, Shandong Provincial Hospital Affiliated to Shandong University, National Research Center for Assisted Reproductive Technology and Reproductive Genetics; The Key Laboratory for Reproductive Endocrinology of Ministry of Education, Jinan, Shandong 250021, P.R. China. Yang, Xiaoli. The Medical Scientific Research Center of Guangxi Medical University, Nannin…	International journal of medical sciences	Journal available in: Electronic-eCollection Citation processed from: Internet	101213954	Int J Med Sci	Index Medicus	Australia	ICSI; IUI; IVF; varicocele	Objectives: To investigate the differences in clinical pregnancy, miscarriage, and live birth rates when male partners were diagnosed with a varicocele and to compare these outcomes to those without and study the outcomes based on the grade of varicocele. Methods: The retrospective study was based on a cohort of consecutive infertile couples undergoing assisted reproductive technology (ART) at th…	1449-1907	1449-1907	https://dx.doi.org/10.7150/ijms.48005	Comparative Study Journal Article	10.7150/ijms.48005 [doi] ijmsv17p2155 [pii] PMC7484661 [pmc]	epublish	2020/05/10 [received] 2020/05/16 [accepted]	English	J Urol. 2001 May;165(5):1510-3 PMID: 11342907 [https://www.ncbi.nlm.nih.gov/pubmed/11342907] Asian J Androl. 2016 May-Jun;18(3):343-8 PMID: 27030086 [https://www.ncbi.nlm.nih.gov/pubmed/27030086] J Urol. 2004 Oct;172(4 Pt 1):1418-21 PMID: 15371859 [https://www.ncbi.nlm.nih.gov/pubmed/15371859] Fertil Steril. 1997 Oct;68(4):671-4 PMID: 9341609 [https://www.ncbi.nlm.nih.gov/pubmed/9341609] Fertil S…	20200731	2020	2020/09/15 06:00	2021/07/06 06:00	2020/09/14 05:49	2020	20210705	20210706	Click here for full text options	17	2155-2162	Competing Interests: The authors have declared that no competing interest exists.		14	https://www.ncbi.nlm.nih.gov/pmc/articles/PMC7484661		20210705	Abortion, Spontaneous/ep [Epidemiology] Adult Female *Fertilization in Vitro/sn [Statistics & Numerical Data] Humans Infertility, Male/di [Diagnosis] Infertility, Male/et [Etiology] *Infertility, Male/th [Therapy] *Insemination, Artificial/sn [Statistics & Numerical Data] Live Birth Male Pregnancy Pregnancy Rate Prevalence Retrospective Studies Severity of Illness Index Sperm Count *Sperm Injecti…
24	Ovid Technologies	Ovid MEDLINE(R)	34557598	A concise infertility work-up results in fewer pregnancies.	Human Reproduction Open. 2021(4):hoab033, 2021.	Hum. reprod. open. 2021(4):hoab033, 2021.	1	From MEDLINE, a database of the U.S. National Library of Medicine.	PubMed-not-MEDLINE	Hamilton JAM van der Steeg JW Hamilton CJCM de Bruin JP	Hamilton, J A M; ORCID: https://orcid.org/0000-0002-1269-9504	Hamilton, J A M van der Steeg, J W Hamilton, C J C M de Bruin, J P	Hamilton, J A M. Department of Obstetrics and Gynaecology, Jeroen Bosch Hospital, 's-Hertogenbosch, the Netherlands. van der Steeg, J W. Department of Obstetrics and Gynaecology, Jeroen Bosch Hospital, 's-Hertogenbosch, the Netherlands. Hamilton, C J C M. Department of Obstetrics and Gynaecology, Jeroen Bosch Hospital, 's-Hertogenbosch, the Netherlands. de Bruin, J P. Department of Obstetrics and…	Human reproduction open	Journal available in: Electronic-eCollection Citation processed from: Internet	101722764	Hum Reprod Open		England	IVF/ICSI outcome; Infertility; assisted reproduction; cost effectiveness; epidemiology; hysterosalpingography; post-coital test; pregnancy; work-up	STUDY QUESTION: Is pregnancy success rate after a concise infertility work-up the same as pregnancy success rate after the traditional extensive infertility work-up? SUMMARY ANSWER: The ongoing pregnancy rate within a follow-up of 1 year after a concise infertility work-up is significantly lower than the pregnancy success rate after the traditional and extensive infertility work-up. WHAT IS KNOWN…	2399-3529	2399-3529	https://dx.doi.org/10.1093/hropen/hoab033	Journal Article	10.1093/hropen/hoab033 [doi] hoab033 [pii] PMC8452484 [pmc]	epublish	2021/02/09 [received] 2021/08/09 [revised]	English	Cochrane Database Syst Rev. 2015 Mar 17;(3):CD011345 PMID: 25775926 [https://www.ncbi.nlm.nih.gov/pubmed/25775926] Eur J Obstet Gynecol Reprod Biol. 2013 Oct;170(2):429-33 PMID: 23921361 [https://www.ncbi.nlm.nih.gov/pubmed/23921361] Fertil Steril. 1994 Jan;61(1):44-52 PMID: 8293843 [https://www.ncbi.nlm.nih.gov/pubmed/8293843] Hum Reprod. 2005 Jun;20(6):1636-41 PMID: 15760951 [https://www.ncbi.n…	20210820	2021	2021/09/25 06:00	2021/09/25 06:01	2021/09/24 07:12	2021	20211012	20211012	Click here for full text options	2021	hoab033			4	https://www.ncbi.nlm.nih.gov/pmc/articles/PMC8452484
25	Ovid Technologies	Ovid MEDLINE(R)	34352167	Management of endometrial polyps in infertile women: A mini-review.	Clinical & Experimental Reproductive Medicine. 48(3):198-202, 2021 Sep.	Clin. exp. reprod. med.. 48(3):198-202, 2021 Sep.	1	From MEDLINE, a database of the U.S. National Library of Medicine.	PubMed-not-MEDLINE	Jee BC Jeong HG		Jee, Byung Chul Jeong, Hye Gyeong	Jee, Byung Chul. Department of Obstetrics and Gynecology, Seoul National University Bundang Hospital, Seongnam, Korea. Jee, Byung Chul. Department of Obstetrics and Gynecology, Seoul National University College of Medicine, Seoul, Korea. Jeong, Hye Gyeong. Department of Obstetrics and Gynecology, Seoul National University Bundang Hospital, Seongnam, Korea. Jeong, Hye Gyeong. Department of Obstetr…	Clinical and experimental reproductive medicine	Journal available in: Print-Electronic Citation processed from: Print	101563916	Clin Exp Reprod Med		Korea (South)	Endometrial polyp; In vitro fertilization; Infertility; Intrauterine insemination; Polypectomy; Pregnancy	Considerable disagreement exists regarding whether endometrial polyps should be removed before attempting natural pregnancy and before pregnancy via intrauterine insemination (IUI) or in vitro fertilization (IVF). Through a literature review, we obtained information on the impact of endometrial polyps and polypectomy on fertility outcomes. Several observational studies have suggested that women w…		2093-8896	https://dx.doi.org/10.5653/cerm.2020.04119	Journal Article	cerm.2020.04119 [pii] 10.5653/cerm.2020.04119 [doi] PMC8421660 [pmc]	ppublish	2020/10/07 [received] 2021/04/09 [accepted]	English	Obstet Gynecol. 1999 Aug;94(2):168-71 PMID: 10432121 [https://www.ncbi.nlm.nih.gov/pubmed/10432121] Obstet Gynecol. 2002 Jul;100(1):3-7 PMID: 12100797 [https://www.ncbi.nlm.nih.gov/pubmed/12100797] Arch Gynecol Obstet. 2008 May;277(5):395-9 PMID: 17851673 [https://www.ncbi.nlm.nih.gov/pubmed/17851673] JSLS. 2004 Apr-Jun;8(2):103-7 PMID: 15119651 [https://www.ncbi.nlm.nih.gov/pubmed/15119651] J Mi…	20210730	2021 Sep	2021/08/06 06:00	2021/08/06 06:01	2021/08/05 19:12	2021	20210916	20210916	Click here for full text options	48	198-202			3	https://www.ncbi.nlm.nih.gov/pmc/articles/PMC8421660	2233-8233
26	Ovid Technologies	Ovid MEDLINE(R)	33718064	A study of pregnancy rates in "cleared" male factor couples.	Translational Andrology & Urology. 10(2):620-625, 2021 Feb.	Transl. androl. urol.. 10(2):620-625, 2021 Feb.	1	From MEDLINE, a database of the U.S. National Library of Medicine.	PubMed-not-MEDLINE	Godart ES Shin DH Christensen E Thompson ER Turek PJ		Godart, Erica S Shin, Daniel H Christensen, Emily Thompson, Eli R Turek, Paul J	Godart, Erica S. The Turek Clinic, Beverly Hills, CA, USA. Shin, Daniel H. Southern California Permanente Medical Group, Los Angeles, CA, USA. Christensen, Emily. The Turek Clinic, Beverly Hills, CA, USA. Thompson, Eli R. Northwest Urology LLC, Portland, OR, USA. Turek, Paul J. The Turek Clinic, Beverly Hills, CA, USA.	Translational andrology and urology	Journal available in: Print Citation processed from: Print	101581119	Transl Androl Urol		China	Idiopathic infertility; male infertility; pregnancy rate; semen analysis; unexplained infertility	Background: Among couples with male factor infertility, the natural pregnancy rates associated with classic male factor treatments are well described. In couples with unexplained infertility, the proportion due to occult male factor is unclear. We hypothesized that many men diagnosed with unexplained infertility are actually fertile. We describe the 1-year natural pregnancy rates among couples in…		2223-4683	https://dx.doi.org/10.21037/tau-20-1240	Journal Article	10.21037/tau-20-1240 [doi] tau-10-02-620 [pii] PMC7947460 [pmc]	ppublish		English	Hum Reprod. 1991 Jul;6(6):811-6 PMID: 1757519 [https://www.ncbi.nlm.nih.gov/pubmed/1757519] Cochrane Database Syst Rev. 2007 Jul 18;(4):CD000151 PMID: 17636604 [https://www.ncbi.nlm.nih.gov/pubmed/17636604] Hum Reprod Update. 2010 May-Jun;16(3):231-45 PMID: 19934213 [https://www.ncbi.nlm.nih.gov/pubmed/19934213] Nat Clin Pract Urol. 2005 May;2(5):226-38 PMID: 16474834 [https://www.ncbi.nlm.nih.go…		2021 Feb	2021/03/16 06:00	2021/03/16 06:01	2021/03/15 07:07	2021	20210316	20210316	Click here for full text options	10	620-625	Conflicts of Interest: All authors have completed the ICMJE uniform disclosure form (available at http://dx.doi.org/10.21037/tau-20-1240). The authors have no other conflicts of interest to declare.		2	https://www.ncbi.nlm.nih.gov/pmc/articles/PMC7947460	2223-4691
27	Ovid Technologies	Ovid MEDLINE(R)	33680401	Relationship between sperm parameters and clinical outcomes of Intra Uterine Insemination (IUI).	Caspian Journal of Internal Medicine. 12(1):70-76, 2021 Winter.	Caspian j. intern. med.. 12(1):70-76, 2021.	1	From MEDLINE, a database of the U.S. National Library of Medicine.	PubMed-not-MEDLINE	Mohammadi F Mehdinia Z Ghasemi S Zolfaghari Z Amjadi FS Ashrafi M Zandieh Z		Mohammadi, Fatemeh Mehdinia, Zohreh Ghasemi, Samaneh Zolfaghari, Zahra Amjadi, Fatemeh Sadat Ashrafi, Mahnaz Zandieh, Zahra	Mohammadi, Fatemeh. Department of Anatomy, Faculty of Medicine, Iran University of Medical Sciences, Tehran, Iran. Mohammadi, Fatemeh. These two authors contributed equally to this article. Mehdinia, Zohreh. Department of Anatomy, Faculty of Medicine, International campus, Iran University of Medical Sciences, Tehran, Iran. Mehdinia, Zohreh. These two authors contributed equally to this article. G…	Caspian journal of internal medicine	Journal available in: Print Citation processed from: Print	101523876	Caspian J Intern Med		Iran	Abortion; Infertility; Intrauterine Insemination; Pregnancy; Sperm Parameters	Background: Intrauterine insemination (IUI) is a widely utilized method for treating the infertile couples. The aim of the present study was to determine the pregnancy and abortion rates after IUI and to examine the relationship of sperm parameters with these rates. Methods: This retrospective study was performed on 911 infertile couples undergoing IUI treatment in Shahid Akbarabadi IVF Centre fr…		2008-6164	https://dx.doi.org/10.22088/cjim.12.1.70	Journal Article	10.22088/cjim.12.1.70 [doi] PMC7919170 [pmc]	ppublish		English	Acta Obstet Gynecol Scand. 2007;86(7):855-60 PMID: 17611832 [https://www.ncbi.nlm.nih.gov/pubmed/17611832] Hum Fertil (Camb). 2010 Dec;13(4):226-32 PMID: 21117932 [https://www.ncbi.nlm.nih.gov/pubmed/21117932] Hum Reprod. 1996 Sep;11(9):1892-6 PMID: 8921060 [https://www.ncbi.nlm.nih.gov/pubmed/8921060] Hum Reprod. 2004 Sep;19(9):2060-5 PMID: 15243004 [https://www.ncbi.nlm.nih.gov/pubmed/15243004]…		2021	2021/03/09 06:00	2021/03/09 06:01	2021/03/08 05:52	2021	20210310	20210310	Click here for full text options	12	70-76			1	https://www.ncbi.nlm.nih.gov/pmc/articles/PMC7919170	2008-6164
28	Ovid Technologies	Ovid MEDLINE(R)	33397485	The causes of infertility in women presenting to gynaecology clinics in Harare, Zimbabwe; a cross sectional study.	Fertility Research And Practice. 7(1):1, 2021 Jan 05.	Fertil Res Pract. 7(1):1, 2021 Jan 05.	1	From MEDLINE, a database of the U.S. National Library of Medicine.	PubMed-not-MEDLINE	Madziyire MG Magwali TL Chikwasha V Mhlanga T		Madziyire, Mugove G Magwali, Thulani L Chikwasha, Vasco Mhlanga, Tinovimba	Madziyire, Mugove G. Department of Obstetrics and Gynaecology, University of Zimbabwe College of Health Sciences, Harare, Zimbabwe. gynaemadzi@y7mail.com. Magwali, Thulani L. Department of Obstetrics and Gynaecology, University of Zimbabwe College of Health Sciences, Harare, Zimbabwe. Chikwasha, Vasco. Department of Community Medicine, University of Zimbabwe College of Health Sciences, Harare, Zi…	Fertility research and practice	Journal available in: Electronic Citation processed from: Print	101671668	Fertil Res Pract		England	Aetiology of infertility; Causes of infertility; Infertility outcomes; Subfertility	BACKGROUND: Infertility affects 48.5 million couples globally. It is defined clinically as failure to conceive after 12 months or more of regular unprotected sexual intercourse. The contribution of various aetiological factors to infertility differs per population. The causes of infertility have not been assessed in Zimbabwe. Our objectives were to determine the reproductive characteristics, caus…		2054-7099	https://dx.doi.org/10.1186/s40738-020-00093-0	Journal Article	10.1186/s40738-020-00093-0 [doi] 10.1186/s40738-020-00093-0 [pii] PMC7781825 [pmc]	epublish	2020/07/31 [received] 2020/12/09 [accepted]	English	J Biomed Inform. 2009 Apr;42(2):377-81 PMID: 18929686 [https://www.ncbi.nlm.nih.gov/pubmed/18929686] Semin Reprod Med. 2015 Jan;33(1):17-22 PMID: 25565507 [https://www.ncbi.nlm.nih.gov/pubmed/25565507] Fertil Res Pract. 2019 Jul 18;5:7 PMID: 31360531 [https://www.ncbi.nlm.nih.gov/pubmed/31360531] Reprod Biol Endocrinol. 2015 Apr 26;13:37 PMID: 25928197 [https://www.ncbi.nlm.nih.gov/pubmed/2592819…	20210105	2021 Jan 05	2021/01/06 06:00	2021/01/06 06:01	2021/01/05 05:42	2021	20210111	20210112	Click here for full text options	7	1			1	https://www.ncbi.nlm.nih.gov/pmc/articles/PMC7781825	2054-7099
29	Ovid Technologies	Ovid MEDLINE(R)	33308319	Predictive factors for intrauterine insemination outcomes: a review. [Review]	Fertility Research And Practice. 6(1):23, 2020 Dec 11.	Fertil Res Pract. 6(1):23, 2020 Dec 11.	1	From MEDLINE, a database of the U.S. National Library of Medicine.	PubMed-not-MEDLINE	Starosta A Gordon CE Hornstein MD		Starosta, Anabel Gordon, Catherine E Hornstein, Mark D	Starosta, Anabel. Department of Obstetrics and Gynecology, Brigham and Women's Hospital, Harvard Medical School, Massachusetts, Boston, USA. anabel_starosta@hms.harvard.edu. Gordon, Catherine E. Department of Obstetrics and Gynecology, Brigham and Women's Hospital, Harvard Medical School, Massachusetts, Boston, USA. Hornstein, Mark D. Department of Obstetrics and Gynecology, Brigham and Women's H…	Fertility research and practice	Journal available in: Electronic Citation processed from: Print	101671668	Fertil Res Pract		England	IUI; infertility; intrauterine insemination; ovulation induction; sperm parameters; total motile count	PURPOSE: Intrauterine insemination (IUI) is a frequently utilized method of assisted reproduction for patients with mild male factor infertility, anovulation, endometriosis, and unexplained infertility. The purpose of this review is to discuss factors that affect IUI outcomes, including infertility diagnosis, semen parameters, and stimulation regimens. METHODS: We reviewed the published literatur…		2054-7099	https://dx.doi.org/10.1186/s40738-020-00092-1	Journal Article Review	10.1186/s40738-020-00092-1 [doi] 10.1186/s40738-020-00092-1 [pii] PMC7731622 [pmc]	epublish	2020/10/11 [received] 2020/12/06 [accepted]	English	Fertil Steril. 2014 Apr;101(4):994-1000 PMID: 24534285 [https://www.ncbi.nlm.nih.gov/pubmed/24534285] N Engl J Med. 1999 Jan 21;340(3):177-83 PMID: 9895397 [https://www.ncbi.nlm.nih.gov/pubmed/9895397] Reprod Biomed Online. 2012 Sep;25(3):278-83 PMID: 22796236 [https://www.ncbi.nlm.nih.gov/pubmed/22796236] Fertil Steril. 2013 Jul;100(1):194-9.e1 PMID: 23579008 [https://www.ncbi.nlm.nih.gov/pubmed…	20201211	2020 Dec 11	2020/12/15 06:00	2020/12/15 06:01	2020/12/14 09:53	2020	20201217	20201217	Click here for full text options	6	23			1	https://www.ncbi.nlm.nih.gov/pmc/articles/PMC7731622	2054-7099
30	Ovid Technologies	Ovid MEDLINE(R)	32995562	IVF and IUI in couples with unexplained infertility (FIIX study): study protocol of a non-inferiority randomized controlled trial. [Review]	Human Reproduction Open. 2020(3):hoaa037, 2020.	Hum. reprod. open. 2020(3):hoaa037, 2020.	1	From MEDLINE, a database of the U.S. National Library of Medicine.	PubMed-not-MEDLINE	Prentice L Sadler L Lensen S Vercoe M Wilkinson J Edlin R Chambers GM Farquhar CM	Lensen, Sarah; ORCID: https://orcid.org/0000-0002-1694-1142 Wilkinson, Jack; ORCID: https://orcid.org/0000-0003-3513-4677 Chambers, Georgina M; ORCID: https://orcid.org/0000-0003-0215-3249 Farquhar, Cynthia M; ORCID: https://orcid.org/0000-0002-3685-3553	Prentice, Lucy Sadler, Lynn Lensen, Sarah Vercoe, Melissa Wilkinson, Jack Edlin, Richard Chambers, Georgina M Farquhar, Cynthia M	Prentice, Lucy. Fertility Plus, National Women's, Auckland District Health Board, Auckland, New Zealand. Prentice, Lucy. Department of Obstetrics and Gynaecology, University of Auckland, Auckland, New Zealand. Sadler, Lynn. Department of Obstetrics and Gynaecology, University of Auckland, Auckland, New Zealand. Sadler, Lynn. Women's Health, National Women's, Auckland District Health Board, Auckla…	Human reproduction open	Journal available in: Electronic-eCollection Citation processed from: Internet	101722764	Hum Reprod Open		England	IUI; IVF; health economics; randomized controlled trial; unexplained infertility	STUDY QUESTIONS: In couples with unexplained infertility and a poor prognosis of natural conception, are four cycles of IUI with ovarian stimulation (IUI-OS) non-inferior to one completed cycle of IVF for the outcome of cumulative live birth? Are four cycles of IUI-OS associated with a lower cost per live birth compared to one completed cycle of IVF? Will four cycles of IUI-OS followed by one com…	2399-3529	2399-3529	https://dx.doi.org/10.1093/hropen/hoaa037	Journal Article Review	10.1093/hropen/hoaa037 [doi] hoaa037 [pii] PMC7508023 [pmc]	epublish	2020/05/26 [received] 2020/06/28 [revised]	English	Value Health. 2015 Mar;18(2):161-72 PMID: 25773551 [https://www.ncbi.nlm.nih.gov/pubmed/25773551] Fertil Steril. 2017 Sep;108(3):393-406 PMID: 28760517 [https://www.ncbi.nlm.nih.gov/pubmed/28760517] BMJ Open. 2015 May 15;5(5):e007588 PMID: 25979869 [https://www.ncbi.nlm.nih.gov/pubmed/25979869] BMJ. 2015 Jan 09;350:g7771 PMID: 25576320 [https://www.ncbi.nlm.nih.gov/pubmed/25576320] Hum Reprod. 20…	20200922	2020	2020/10/01 06:00	2020/10/01 06:01	2020/09/30 06:15	2020	20201002	20201215	Click here for full text options	2020	hoaa037			3	https://www.ncbi.nlm.nih.gov/pmc/articles/PMC7508023
31	Ovid Technologies	Ovid MEDLINE(R)	32831851	Does Luteal Phase Support Effect Pregnancy Rates in Intrauterine Insemination Cycles? A Prospective Randomised Controlled Study in a Tertiary Center.	Obstetrics & Gynecology International. 2020:6234070, 2020.	Obstet Gynecol Int. 2020:6234070, 2020.	1	From MEDLINE, a database of the U.S. National Library of Medicine.	PubMed-not-MEDLINE	Keskin M Aytac R	Keskin, Muge; ORCID: https://orcid.org/0000-0001-7510-7898	Keskin, Muge Aytac, Rusen	Keskin, Muge. Department of Obstetrics and Gynecology, Ufuk University Faculty of Medicine, Ankara, Turkey. Aytac, Rusen. Department of Obstetrics and Gynecology, Ankara University Faculty of Medicine, Ankara, Turkey.	Obstetrics and gynecology international	Journal available in: Electronic-eCollection Citation processed from: Print	101517078	Obstet Gynecol Int		United States		Intrauterine insemination (IUI) is a common treatment for couples with subfertility. Clomiphene citrate, gonadotropins, and letrozole are used for ovulation induction in IUI cycles. It has been well documented that luteal support with exogenous progesterone after in vitro fertilization is associated with higher pregnancy and live birth rates. Yet, luteal phase support in IUI cycles has become a d…		1687-9597	https://dx.doi.org/10.1155/2020/6234070	Journal Article	10.1155/2020/6234070 [doi] PMC7426789 [pmc]	epublish	2019/12/24 [received] 2020/07/05 [revised] 2020/07/27 [accepted]	English	Reprod Biomed Online. 2009;19 Suppl 4:4239 PMID: 20034415 [https://www.ncbi.nlm.nih.gov/pubmed/20034415] Hum Reprod Update. 2007 Nov-Dec;13(6):581-90 PMID: 17626114 [https://www.ncbi.nlm.nih.gov/pubmed/17626114] Fertil Steril. 2009 Jun;91(6):2508-13 PMID: 18692788 [https://www.ncbi.nlm.nih.gov/pubmed/18692788] Iran J Reprod Med. 2012 Jan;10(1):29-32 PMID: 25242971 [https://www.ncbi.nlm.nih.gov/pu…	20200805	2020	2020/08/25 06:00	2020/08/25 06:01	2020/08/25 06:00	2020	20200928	20201215	Click here for full text options	2020	6234070	The authors declare no conflicts of interest.			https://www.ncbi.nlm.nih.gov/pmc/articles/PMC7426789	1687-9589
32	Ovid Technologies	Ovid MEDLINE(R)	32803421	Intrauterine insemination cycles: prediction of success and thresholds for poor prognosis and futile care.	Journal of Assisted Reproduction & Genetics. 37(10):2435-2442, 2020 Oct.	J Assist Reprod Genet. 37(10):2435-2442, 2020 Oct.	1	From MEDLINE, a database of the U.S. National Library of Medicine.	MEDLINE	Ainsworth AJ Barnard EP Baumgarten SC Weaver AL Khan Z		Ainsworth, Alessandra J Barnard, Emily P Baumgarten, Sarah C Weaver, Amy L Khan, Zaraq	Ainsworth, Alessandra J. Department of Obstetrics and Gynecology, Division of Reproductive Endocrinology and Infertility, Mayo Clinic, 200 First Street SW, Rochester, MN, 55905, USA. Barnard, Emily P. Department of Obstetrics and Gynecology, Division of Reproductive Endocrinology and Infertility, University of Pittsburgh, Pittsburg, PA, USA. Baumgarten, Sarah C. Department of Obstetrics and Gynec…	Journal of assisted reproduction and genetics	Journal available in: Print-Electronic Citation processed from: Internet	bgi, 9206495	J Assist Reprod Genet	Index Medicus	Netherlands	Futile care; Intrauterine insemination; Nomogram; Poor prognosis care	PURPOSE: We aimed to define intrauterine insemination (IUI) cycle characteristics associated with viable birth, identify thresholds below which IUI treatments are consistent with very poor prognosis and futile care, and develop a nomogram for individualized application. METHODS: This retrospective cohort study evaluated couples using fresh partner ejaculate for IUI from January 2005 to September …	1573-7330	1058-0468	https://dx.doi.org/10.1007/s10815-020-01918-z	Journal Article	10.1007/s10815-020-01918-z [doi] 10.1007/s10815-020-01918-z [pii] PMC7550501 [pmc]	ppublish	2020/03/26 [received] 2020/08/06 [accepted]	English	Zhonghua Nan Ke Xue. 2015 Nov;21(11):992-6 PMID: 26738325 [https://www.ncbi.nlm.nih.gov/pubmed/26738325] Am J Mens Health. 2018 May;12(3):617-623 PMID: 27192715 [https://www.ncbi.nlm.nih.gov/pubmed/27192715] N Engl J Med. 2015 Sep 24;373(13):1230-40 PMID: 26398071 [https://www.ncbi.nlm.nih.gov/pubmed/26398071] Fertil Steril. 2016 Jun;105(6):1462-8 PMID: 26930619 [https://www.ncbi.nlm.nih.gov/pubm…	20200815	2020 Oct	2020/08/18 06:00	2021/05/27 06:00	2020/08/18 06:00	2020	20211002	20211004	Click here for full text options	37	2435-2442			10	https://www.ncbi.nlm.nih.gov/pmc/articles/PMC7550501		20210526	Adult Birth Rate Female Fertilization in Vitro Gonadotropins/ad [Administration & Dosage] Humans *Infertility, Female/ge [Genetics] Infertility, Female/pa [Pathology] *Insemination, Artificial/mt [Methods] Male Ovulation Induction/mt [Methods] Pregnancy Pregnancy Rate *Prognosis Substrate Cycling/ge [Genetics] *Substrate Cycling/ph [Physiology]
33	Ovid Technologies	Ovid MEDLINE(R)	33734431	Endometrial injury for pregnancy following sexual intercourse or intrauterine insemination.	Cochrane Database of Systematic Reviews. 3:CD011424, 2021 03 18.	Cochrane Database Syst Rev. 3:CD011424, 2021 03 18.	1	From MEDLINE, a database of the U.S. National Library of Medicine.	MEDLINE	Bui BN Lensen SF Gibreel A Martins WP Torrance H Broekmans FJ		Bui, Bich Ngoc Lensen, Sarah F Gibreel, Ahmed Martins, Wellington P Torrance, Helen Broekmans, Frank J	Bui, Bich Ngoc. Department of Reproductive Medicine and Gynecology, University Medical Center, Utrecht, Netherlands. Lensen, Sarah F. Department of Obstetrics and Gynaecology, University of Melbourne, Melbourne, Australia. Gibreel, Ahmed. Obstetrics & Gynaecology, Faculty of Medicine, Mansoura University, Mansoura, Egypt. Martins, Wellington P. SEMEAR Fertilidade, Reproductive Medicine, Ribeirao …	The Cochrane database of systematic reviews	Journal available in: Electronic Citation processed from: Internet	100909747	Cochrane Database Syst Rev	Index Medicus	England		BACKGROUND: Intentional endometrial injury is being proposed as a technique to improve the probability of pregnancy in women undergoing assisted reproductive technologies (ART) such as in vitro fertilisation (IVF). Endometrial injury is often performed by pipelle biopsy and is a common gynaecological procedure with established safety. However, it causes a moderate degree of discomfort/pain and re…	1469-493X	1361-6137	https://dx.doi.org/10.1002/14651858.CD011424.pub3	Journal Article Meta-Analysis Research Support, Non-U.S. Gov't Systematic Review	10.1002/14651858.CD011424.pub3 [doi] PMC8094383 [pmc]	epublish		English	Cochrane Database Syst Rev. 2015 May 01;(5):CD003718 PMID: 25929235 [https://www.ncbi.nlm.nih.gov/pubmed/25929235] Reprod Biomed Online. 2014 Mar;28(3):336-42 PMID: 24456703 [https://www.ncbi.nlm.nih.gov/pubmed/24456703] J Obstet Gynaecol Res. 2016 Nov;42(11):1553-1557 PMID: 27363928 [https://www.ncbi.nlm.nih.gov/pubmed/27363928] Eur J Obstet Gynecol Reprod Biol. 2020 Jun;249:72-83 PMID: 32381348…	20210318	2021 03 18	2021/03/19 06:00	2021/04/22 06:00	2021/03/18 12:50	2021	20210903	20210903	Click here for full text options	3	CD011424				https://www.ncbi.nlm.nih.gov/pmc/articles/PMC8094383		20210421	Abortion, Spontaneous/ep [Epidemiology] Adult Bias *Coitus *Endometrium/in [Injuries] Female *Fertilization in Vitro Humans *Infertility/th [Therapy] *Live Birth/ep [Epidemiology] Pain/di [Diagnosis] Pain/et [Etiology] Pain, Procedural/di [Diagnosis] Pain, Procedural/et [Etiology] Pregnancy *Pregnancy Rate Randomized Controlled Trials as Topic Reproductive Techniques, Assisted	Update of: Cochrane Database Syst Rev. 2016 Jun 14;(6):CD011424; PMID: 27296541 [https://www.ncbi.nlm.nih.gov/pubmed/27296541]
34	Ovid Technologies	Ovid MEDLINE(R)	33774863	Observational retrospective study of Intracytoplasmic sperm injection outcomes of 117 infertile men with severe short tail sperm defect.	Andrologia. 53(5):e13935, 2021 Jun.	Andrologia. 53(5):e13935, 2021 Jun.	1	From MEDLINE, a database of the U.S. National Library of Medicine.	MEDLINE	Hosseini SH Sabbaghian M Mohseni Meybodi A Maroufizadeh S Sadighi Gilani MA	Hosseini, Seyedeh-Hanieh; ORCID: https://orcid.org/0000-0002-5077-4974 Sabbaghian, Marjan; ORCID: https://orcid.org/0000-0001-9439-268X Mohseni Meybodi, Anahita; ORCID: https://orcid.org/0000-0001-9049-8057 Sadighi Gilani, Mohammad Ali; ORCID: https://orcid.org/0000-0002-7198-0312	Hosseini, Seyedeh-Hanieh Sabbaghian, Marjan Mohseni Meybodi, Anahita Maroufizadeh, Saman Sadighi Gilani, Mohammad Ali	Hosseini, Seyedeh-Hanieh. Department of Andrology, Reproductive Biomedicine Research Center, Royan Institute for Reproductive Biomedicine, ACECR, Tehran, Iran. Sabbaghian, Marjan. Department of Andrology, Reproductive Biomedicine Research Center, Royan Institute for Reproductive Biomedicine, ACECR, Tehran, Iran. Mohseni Meybodi, Anahita. Department of Genetics, Reproductive Biomedicine Research C…	Andrologia	Journal available in: Print-Electronic Citation processed from: Internet	0423506, 4qp	Andrologia	Index Medicus	Germany	ICSI outcome; male infertility; short tail sperm; teratozoospermia	Intracytoplasmic sperm injection (ICSI) is increasingly used to treat male-factor infertility when sperm parameters are not proper for intrauterine insemination (IUI) or in vitro fertilization (IVF). Among sperm abnormalities, short tail sperm defect is a rare kind of teratozoospermia, which is a severe cause of male infertility. In this study, we evaluated the ICSI outcomes of infertile men with…	1439-0272	0303-4569	https://dx.doi.org/10.1111/and.13935	Journal Article Observational Study	10.1111/and.13935 [doi]	ppublish	2020/10/31 [revised] 2020/07/14 [received] 2020/11/10 [accepted]	English	REFERENCES Chambers, G. M., Hoang, V. P., Sullivan, E. A., Chapman, M. G., Ishihara, O., Zegers-Hochschild, F., Nygren, K. G., & Adamson, G. D. (2014). The impact of consumer affordability on access to assisted reproductive technologies and embryo transfer practices: an international analysis. Fertility and Sterility, 101(1), 191-198.e4. https://doi.org/10.1016/j.fertnstert.2013.09.005 Consortium…	20210328	2021 Jun	2021/03/29 06:00	2021/06/22 06:00	2021/03/28 21:13	2021	20210621	20210622	Click here for full text options	53	e13935			5			20210621	Female Fertilization in Vitro Humans Infertility, Male/th [Therapy] *Infertility, Male Male Pregnancy Pregnancy Rate Retrospective Studies *Sperm Injections, Intracytoplasmic Spermatozoa
35	Ovid Technologies	Ovid MEDLINE(R)	33108829	Sperm DNA fragmentation testing: Summary evidence and clinical practice recommendations. [Review]	Andrologia. 53(2):e13874, 2021 Mar.	Andrologia. 53(2):e13874, 2021 Mar.	1	From MEDLINE, a database of the U.S. National Library of Medicine.	MEDLINE	Esteves SC Zini A Coward RM Evenson DP Gosalvez J Lewis SEM Sharma R Humaidan P	Esteves, Sandro C; ORCID: https://orcid.org/0000-0002-1313-9680 Zini, Armand; ORCID: https://orcid.org/0000-0002-2194-5578 Coward, Robert Matthew; ORCID: https://orcid.org/0000-0002-7698-1912 Evenson, Donald P; ORCID: https://orcid.org/0000-0002-5361-8299 Gosalvez, Jaime; ORCID: https://orcid.org/0000-0003-3624-4261 Lewis, Sheena E M; ORCID: https://orcid.org/0000-0001-5665-1572 Sharma, Rakesh; O…	Esteves, Sandro C Zini, Armand Coward, Robert Matthew Evenson, Donald P Gosalvez, Jaime Lewis, Sheena E M Sharma, Rakesh Humaidan, Peter	Esteves, Sandro C. ANDROFERT, Andrology and Human Reproduction Clinic, Referral Center for Male Reproduction, Campinas, SP, Brazil. Esteves, Sandro C. Department of Surgery (Division of Urology), University of Campinas (UNICAMP), Campinas, SP, Brazil. Esteves, Sandro C. Faculty of Health, Aarhus University, Aarhus, Denmark. Zini, Armand. Division of Urology, Department of Surgery, St. Mary's Hosp…	Andrologia	Journal available in: Print-Electronic Citation processed from: Internet	0423506, 4qp	Andrologia	Index Medicus	Germany	assisted reproductive technology; male infertility; practice guideline; semen analysis; sperm DNA fragmentation	We herein summarise the evidence concerning the impact of sperm DNA fragmentation in various clinical infertility scenarios and the advances on sperm DNA fragmentation tests. The collected evidence was used to formulate 41 recommendations. Of these, 13 recommendations concern technical aspects of sperm DNA fragmentation testing, including pre-analytical information, clinical thresholds and interp…	1439-0272	0303-4569	https://dx.doi.org/10.1111/and.13874	Journal Article Review	10.1111/and.13874 [doi] PMC7988559 [pmc]	ppublish	2020/06/25 [received] 2020/09/06 [revised] 2020/09/13 [accepted]	English	Urology. 2015 Apr;85(4):826-30 PMID: 25817105 [https://www.ncbi.nlm.nih.gov/pubmed/25817105] Am J Mens Health. 2018 May;12(3):575-583 PMID: 26819182 [https://www.ncbi.nlm.nih.gov/pubmed/26819182] J Assist Reprod Genet. 2016 Dec;33(12):1691-1692 PMID: 27544275 [https://www.ncbi.nlm.nih.gov/pubmed/27544275] Mutat Res. 2007 Dec 1;625(1-2):20-8 PMID: 17714740 [https://www.ncbi.nlm.nih.gov/pubmed/1771…	20201027	2021 Mar	2020/10/28 06:00	2021/06/22 06:00	2020/10/27 20:05	2021	20210621	20210622	Click here for full text options	53	e13874			2	https://www.ncbi.nlm.nih.gov/pmc/articles/PMC7988559		20210621	DNA Fragmentation Female Humans Infertility, Male/di [Diagnosis] Infertility, Male/ge [Genetics] Infertility, Male/th [Therapy] *Infertility, Male Male Pregnancy Sperm Injections, Intracytoplasmic Spermatozoa *Varicocele
36	Ovid Technologies	Ovid MEDLINE(R)	33309061	Diagnosis and treatment of infertility in men: AUA/ASRM guideline part II.	Fertility & Sterility. 115(1):62-69, 2021 01.	Fertil Steril. 115(1):62-69, 2021 01.	1	From MEDLINE, a database of the U.S. National Library of Medicine.	MEDLINE	Schlegel PN Sigman M Collura B De Jonge CJ Eisenberg ML Lamb DJ Mulhall JP Niederberger C Sandlow JI Sokol RZ Spandorfer SD Tanrikut C Treadwell JR Oristaglio JT Zini A		Schlegel, Peter N Sigman, Mark Collura, Barbara De Jonge, Christopher J Eisenberg, Michael L Lamb, Dolores J Mulhall, John P Niederberger, Craig Sandlow, Jay I Sokol, Rebecca Z Spandorfer, Steven D Tanrikut, Cigdem Treadwell, Jonathan R Oristaglio, Jeffrey T Zini, Armand	Schlegel, Peter N. New York Presbyterian Hospital-Weill Cornell Medical College. Sigman, Mark. Brown University. Collura, Barbara. RESOLVE. De Jonge, Christopher J. University of Minnesota School of Medicine. Eisenberg, Michael L. Stanford University School of Medicine. Lamb, Dolores J. Weill Cornell Medical College. Mulhall, John P. Memorial-Sloan Kettering Cancer Center. Niederberger, Craig. We…	Fertility and sterility	Journal available in: Print-Electronic Citation processed from: Internet	evf, 0372772	Fertil Steril	Index Medicus	United States	*Male infertility; *chemotherapy; *evaluation; *health; *surgery	PURPOSE: The summary presented herein represents Part II of the two-part series dedicated to the Diagnosis and Treatment of Infertility in Men: AUA/ASRM Guideline. Part II outlines the appropriate management of the male in an infertile couple. Medical therapies, surgical techniques, as well as use of intrauterine insemination (IUI)/in vitro fertilization (IVF)/intracytoplasmic sperm injection (IC…	1556-5653	0015-0282	https://dx.doi.org/10.1016/j.fertnstert.2020.11.016	Journal Article Practice Guideline	S0015-0282(20)32684-4 [pii] 10.1016/j.fertnstert.2020.11.016 [doi]	ppublish		English		20201209	2021 01	2020/12/15 06:00	2020/12/15 06:00	2020/12/14 10:08	2021	20210617	20210618	Click here for full text options	115	62-69		S0015-0282(20)32684-4	1			20210617	Endocrinology/mt [Methods] Endocrinology/og [Organization & Administration] *Endocrinology/st [Standards] Female Fertilization in Vitro/mt [Methods] Fertilization in Vitro/st [Standards] Humans *Infertility, Male/di [Diagnosis] *Infertility, Male/th [Therapy] Male Pregnancy Reproductive Medicine/mt [Methods] Reproductive Medicine/og [Organization & Administration] *Reproductive Medicine/st [Stand…
37	Ovid Technologies	Ovid MEDLINE(R)	33272617	Top 10 priorities for future infertility research: an international consensus development study.	Fertility & Sterility. 115(1):180-190, 2021 01.	Fertil Steril. 115(1):180-190, 2021 01.	1	From MEDLINE, a database of the U.S. National Library of Medicine.	MEDLINE	Duffy JMN Adamson GD Benson E Bhattacharya S Bhattacharya S Bofill M Brian K Collura B Curtis C Evers JLH Farquharson RG Fincham A Franik S Giudice LC Glanville E Hickey M Horne AW Hull ML Johnson NP Jordan V Khalaf Y Knijnenburg JML Legro RS Lensen S MacKenzie J Mavrelos D Mol BW Morbeck DE Nagels H Ng EHY Niederberger C Otter AS Puscasiu L Rautakallio-Hokkanen S Sadler L Sarris I Showell M Stew…		Duffy, J M N Adamson, G D Benson, E Bhattacharya, S Bhattacharya, S Bofill, M Brian, K Collura, B Curtis, C Evers, J L H Farquharson, R G Fincham, A Franik, S Giudice, L C Glanville, E Hickey, M Horne, A W Hull, M L Johnson, N P Jordan, V Khalaf, Y Knijnenburg, J M L Legro, R S Lensen, S MacKenzie, J Mavrelos, D Mol, B W Morbeck, D E Nagels, H Ng, E H Y Niederberger, C Otter, A S Puscasiu, L Raut…	Duffy, J M N. King's Fertility, Fetal Medicine Research Institute, London, UK; Institute for Women's Health, University College London, London, UK. Electronic address: james.duffy3@nhs.net. Adamson, G D. ARC Fertility, Cupertino, California, United States. Benson, E. Patient and Public Participation Group, Priority Setting Partnership for Infertility, University of Auckland, Auckland, New Zealand…	Fertility and sterility	Journal available in: Print-Electronic Citation processed from: Internet	evf, 0372772	Fertil Steril	Index Medicus	United States	*Consensus science methods; *and research priorities; *infertility; *modified Delphi method; *modified Nominal Group Technique; *reproductive medicine	STUDY QUESTION: Can the priorities for future research in infertility be identified? SUMMARY ANSWER: The top 10 research priorities for the four areas of male infertility, female and unexplained infertility, medically assisted reproduction, and ethics, access, and organization of care for people with fertility problems were identified. WHAT IS KNOWN ALREADY: Many fundamental questions regarding t…	1556-5653	0015-0282	https://dx.doi.org/10.1016/j.fertnstert.2020.11.014	Consensus Development Conference Journal Article Research Support, Non-U.S. Gov't Systematic Review	S0015-0282(20)32682-0 [pii] 10.1016/j.fertnstert.2020.11.014 [doi]	ppublish	2020/05/11 [received] 2020/07/05 [revised] 2020/07/22 [accepted]	English		20201130	2021 01	2020/12/05 06:00	2020/12/05 06:00	2020/12/04 05:35	2021	20210617	20210618	Click here for full text options	115	180-190		S0015-0282(20)32682-0	1			20210617	Consensus Delphi Technique Female Fertility Clinics/og [Organization & Administration] Fertility Clinics/st [Standards] Fertility Clinics/td [Trends] Humans Infertility/et [Etiology] Infertility/th [Therapy] *Infertility International Cooperation Male Practice Guidelines as Topic/st [Standards] Pregnancy Reproductive Medicine/og [Organization & Administration] Reproductive Medicine/st [Standards]…
38	Ovid Technologies	Ovid MEDLINE(R)	31740998	Fertility-related considerations in endometriosis. [Review]	Abdominal Radiology. 45(6):1754-1761, 2020 06.	Abdom Radiol. 45(6):1754-1761, 2020 06.	1	From MEDLINE, a database of the U.S. National Library of Medicine.	MEDLINE	Khan Z	Khan, Zaraq; ORCID: https://orcid.org/0000-0002-5227-0753	Khan, Zaraq	Khan, Zaraq. Division of Reproductive Endocrinology & Infertility and Minimally Invasive, Gynecologic Surgery, Department of Obstetrics & Gynecology, Mayo Clinic, 200 First Street SW, Rochester, MN, 55901, USA. khan.zaraq@mayo.edu.	Abdominal radiology (New York)	Journal available in: Print Citation processed from: Internet	101674571	Abdom Radiol (NY)	Index Medicus	United States	*ART; *Deep infiltrating endometriosis (DIE); *Endometrioma; *Endometriosis; *IVF; *Infertility; *Pregnancy	Endometriosis and infertility often present together but the exact cause-effect mechanism of this association is unknown. Though there are several proposed mechanisms regarding the pathophysiology of endometriosis-related infertility, no one theory is universally accepted. Surgical exploration is gold standard for diagnosis but imaging modalities especially specialized ultrasonography and magneti…	2366-0058		https://dx.doi.org/10.1007/s00261-019-02307-6	Journal Article Review	10.1007/s00261-019-02307-6 [doi] 10.1007/s00261-019-02307-6 [pii]	ppublish		English			2020 06	2019/11/20 06:00	2019/11/20 06:00	2019/11/20 06:00	2020	20210617	20210618	Click here for full text options	45	1754-1761			6			20210617	Endometriosis/co [Complications] Endometriosis/dg [Diagnostic Imaging] *Endometriosis Female Fertility Fertilization in Vitro Humans Infertility, Female/dg [Diagnostic Imaging] Infertility, Female/et [Etiology] *Infertility, Female Reproductive Techniques, Assisted
39	Ovid Technologies	Ovid MEDLINE(R)	33036793	Association of personal exposure to power-frequency magnetic fields with pregnancy outcomes among women seeking fertility treatment in a longitudinal cohort study.	Fertility & Sterility. 114(5):1058-1066, 2020 11.	Fertil Steril. 114(5):1058-1066, 2020 11.	1	From MEDLINE, a database of the U.S. National Library of Medicine.	MEDLINE	Ingle ME Minguez-Alarcon L Lewis RC Williams PL Ford JB Dadd R Hauser R Meeker JD EARTH Study Team		Ingle, Mary E Minguez-Alarcon, Lidia Lewis, Ryan C Williams, Paige L Ford, Jennifer B Dadd, Ramace Hauser, Russ Meeker, John D EARTH Study Team	Ingle, Mary E. Department of Environmental Health Sciences, University of Michigan School of Public Health, Ann Arbor, Michigan. Minguez-Alarcon, Lidia. Department of Environmental Health, Harvard T.H. Chan School of Public Health, Boston, Massachusetts. Lewis, Ryan C. Department of Environmental Health Sciences, University of Michigan School of Public Health, Ann Arbor, Michigan. Williams, Paige…	Fertility and sterility	Journal available in: Print-Electronic Citation processed from: Internet	evf, 0372772	Fertil Steril	Index Medicus	United States	*Electromagnetic field; *infertility; *in vitro fertilization; *miscarriage; *personal exposure	OBJECTIVE: To assess for the first time the potential relationships of personal exposure to magnetic fields (MF) with pregnancy outcomes among a cohort of women from a fertility clinic, addressing, through study design, some of the primary limitations of previous studies on this topic. DESIGN: Longitudinal preconception prospective cohort. SETTING: Fertility center. PATIENT(S): Our analysis inclu…	1556-5653	0015-0282	https://dx.doi.org/10.1016/j.fertnstert.2020.05.044	Journal Article Research Support, N.I.H., Extramural Research Support, Non-U.S. Gov't	S0015-0282(20)30535-5 [pii] 10.1016/j.fertnstert.2020.05.044 [doi]	ppublish	2020/03/11 [received] 2020/05/29 [revised] 2020/05/29 [accepted]	English		20201006	2020 11	2020/10/11 06:00	2021/05/19 06:00	2020/10/10 05:26	2020	20210612	20210614	Click here for full text options	114	1058-1066		S0015-0282(20)30535-5	5			20210518	Adult Cohort Studies *Electromagnetic Fields *Environmental Exposure/an [Analysis] Female Humans Infertility, Female/di [Diagnosis] *Infertility, Female/ep [Epidemiology] *Infertility, Female/th [Therapy] Longitudinal Studies Pregnancy *Pregnancy Outcome/ep [Epidemiology] Prospective Studies	Comment in: Fertil Steril. 2020 Nov;114(5):969-970; PMID: 32943222 [https://www.ncbi.nlm.nih.gov/pubmed/32943222]
40	Ovid Technologies	Ovid MEDLINE(R)	32419123	Examination of fetal growth trajectories following infertility treatment.	Journal of Assisted Reproduction & Genetics. 37(6):1399-1407, 2020 Jun.	J Assist Reprod Genet. 37(6):1399-1407, 2020 Jun.	1	From MEDLINE, a database of the U.S. National Library of Medicine.	MEDLINE	Besharati M von Versen-Hoynck F Kapphahn K Baker VL		Besharati, Melody von Versen-Hoynck, Frauke Kapphahn, Kris Baker, Valerie Lynn	Besharati, Melody. Department of Obstetrics and Gynecology, Kaiser Permanente San Bernardino County, 9961 Sierra Ave, Fontana, CA, 92335, USA. besharati.melody@gmail.com. Besharati, Melody. Department of Obstetrics and Gynecology, Santa Clara Valley Medical Center, 751 S Bascom Ave, San Jose, CA, 95128, USA. besharati.melody@gmail.com. von Versen-Hoynck, Frauke. Stanford Medicine Fertility and Re…	Journal of assisted reproduction and genetics	Journal available in: Print-Electronic Citation processed from: Internet	bgi, 9206495	J Assist Reprod Genet	Index Medicus	Netherlands	Assisted reproductive technology; Embryo transfer; Fetal growth; Spontaneous conception	PURPOSE: The objective of this retrospective cohort study was to compare fetal growth during the second and third trimesters for ovulation induction with intrauterine insemination (IUI), fresh embryo transfer (ET), frozen embryo transfer (FET), and spontaneous conception following infertility. METHODS: Three hundred ninety-five women with viable pregnancies confirmed at a single academic fertilit…	1573-7330	1058-0468	https://dx.doi.org/10.1007/s10815-020-01785-8	Journal Article	10.1007/s10815-020-01785-8 [doi] 10.1007/s10815-020-01785-8 [pii] PMC7311608 [pmc]	ppublish	2020/01/29 [received] 2020/04/14 [accepted]	English	Fertil Steril. 2017 Apr;107(4):940-947 PMID: 28292612 [https://www.ncbi.nlm.nih.gov/pubmed/28292612] Fertil Steril. 2012 Aug;98(2):368-77.e1-9 PMID: 22698643 [https://www.ncbi.nlm.nih.gov/pubmed/22698643] Fertil Steril. 2011 Apr;95(5):1801-4 PMID: 21195402 [https://www.ncbi.nlm.nih.gov/pubmed/21195402] Hum Reprod. 2016 Jul;31(7):1621-8 PMID: 27165624 [https://www.ncbi.nlm.nih.gov/pubmed/27165624]…	20200518	2020 Jun	2020/05/19 06:00	2021/02/04 06:00	2020/05/19 06:00	2020	20210602	20210602	Click here for full text options	37	1399-1407			6	https://www.ncbi.nlm.nih.gov/pmc/articles/PMC7311608		20210203	Adult Child *Embryo Transfer Female Fertilization in Vitro *Fetal Development/ge [Genetics] Fetal Development/ph [Physiology] Humans Infertility, Female/dg [Diagnostic Imaging] Infertility, Female/ge [Genetics] Infertility, Female/pa [Pathology] *Infertility, Female/th [Therapy] *Ovulation Induction Pregnancy Pregnancy Outcome Pregnancy Trimester, Second Pregnancy Trimester, Third Reproductive Te…
41	Ovid Technologies	Ovid MEDLINE(R)	33737427	Impact of a Pozzi tenaculum forceps use on the success rate of intrauterine insemination (IUI) : protocol for a randomised control trial.	BMJ Open. 11(3):e043230, 2021 03 18.	BMJ Open. 11(3):e043230, 2021 03 18.	1	From MEDLINE, a database of the U.S. National Library of Medicine.	MEDLINE	Dufour S Viau M Cote M Lefebvre J Maheux-Lacroix S Bergeron ME	Dufour, Stephanie; ORCID: http://orcid.org/0000-0003-2237-9843	Dufour, Stephanie Viau, Mathieu Cote, Maxime Lefebvre, Jessica Maheux-Lacroix, Sarah Bergeron, Marie-Eve	Dufour, Stephanie. Obstetrics and Gynecology, CHU de Quebec-Universite Laval, Quebec, Quebec, Canada. Viau, Mathieu. Obstetrics and Gynecology, Sherbrooke Hospital, Sherbrooke, Quebec, Canada. Cote, Maxime. Obstetrics and Gynecology, CHU de Quebec-Universite Laval, Quebec, Quebec, Canada. Lefebvre, Jessica. Gynecology and Reproductive Endocrinology, CHU de Quebec - Universite Laval, Quebec City, …	BMJ open	Journal available in: Electronic Citation processed from: Internet	101552874	BMJ Open	Index Medicus	England	*gynaecology; *reproductive medicine; *subfertility	INTRODUCTION: A therapeutic option frequently proposed for infertility is to proceed first with intrauterine insemination (IUI) cycles. Little is known on the effect of uterine contractions on IUI success rates. We postulated that uterine contractions may help with sperm migration in the women's genital tract. Our objective is to compare the efficacy of IUI when performed with and without a tenac…	2044-6055	2044-6055	https://dx.doi.org/10.1136/bmjopen-2020-043230	Clinical Trial Protocol Journal Article Research Support, Non-U.S. Gov't	bmjopen-2020-043230 [pii] 10.1136/bmjopen-2020-043230 [doi] PMC7978325 [pmc]	epublish		English	Yonsei Med J. 2010 Nov;51(6):949-53 PMID: 20879065 [https://www.ncbi.nlm.nih.gov/pubmed/20879065] Acta Obstet Gynecol Scand. 2009;88(9):1053-6 PMID: 19639458 [https://www.ncbi.nlm.nih.gov/pubmed/19639458] Fertil Steril. 2014 Apr;101(4):994-1000 PMID: 24534285 [https://www.ncbi.nlm.nih.gov/pubmed/24534285] Stat Med. 1998 Jul 30;17(14):1643-58 PMID: 9699236 [https://www.ncbi.nlm.nih.gov/pubmed/9699…	20210318	2021 03 18	2021/03/20 06:00	2021/05/20 06:00	2021/03/19 06:36	2021	20210519	20210520	Click here for full text options	11	e043230	Competing interests: None declared.		3	https://www.ncbi.nlm.nih.gov/pmc/articles/PMC7978325		20210519	Adolescent Adult Female *Fertilization in Vitro Humans Insemination Insemination, Artificial *Live Birth Male Ovulation Induction Pregnancy Pregnancy Rate Randomized Controlled Trials as Topic Surgical Instruments Young Adult
42	Ovid Technologies	Ovid MEDLINE(R)	33550233	Role of the total progressive motile sperm count (TPMSC) in different infertility factors in IUI: a retrospective cohort study.	BMJ Open. 11(2):e040563, 2021 02 05.	BMJ Open. 11(2):e040563, 2021 02 05.	1	From MEDLINE, a database of the U.S. National Library of Medicine.	MEDLINE	Lin H Li Y Ou S Jiao X Wang W Humaidan P Zhang Q	Lin, Haiyan; ORCID: https://orcid.org/0000-0002-5771-3947	Lin, Haiyan Li, Yu Ou, Songbang Jiao, Xuedan Wang, Wenjun Humaidan, Peter Zhang, Qingxue	Lin, Haiyan. Reproductive center, Department of Obestetrics and Gynecology, Sun Yat-Sen University, Sun Yat-Sen Memorial Hospital, Guangzhou, China. Li, Yu. Reproductive center, Department of Obestetrics and Gynecology, Sun Yat-Sen University, Sun Yat-Sen Memorial Hospital, Guangzhou, China. Ou, Songbang. Reproductive center, Department of Obestetrics and Gynecology, Sun Yat-Sen University, Sun Y…	BMJ open	Journal available in: Electronic Citation processed from: Internet	101552874	BMJ Open	Index Medicus	England	*gynaecology; *male infertility; *reproductive medicine	OBJECTIVE: The objective of this retrospective cohort study was to explore the optimal range of the total progressive motile sperm count (TPMSC) for live birth in couples with varying infertility diagnosis undergoing intrauterine insemination (IUI) in a university-affiliated teaching hospital. METHODS: A total of 2647 couples and 5171 IUI cycles were included between January 2015 and December 201…	2044-6055	2044-6055	https://dx.doi.org/10.1136/bmjopen-2020-040563	Journal Article Research Support, Non-U.S. Gov't	bmjopen-2020-040563 [pii] 10.1136/bmjopen-2020-040563 [doi] PMC7925936 [pmc]	epublish		English	Fertil Steril. 2019 Apr;111(4):708-713 PMID: 30929730 [https://www.ncbi.nlm.nih.gov/pubmed/30929730] Fertil Steril. 2001 Apr;75(4):661-8 PMID: 11287015 [https://www.ncbi.nlm.nih.gov/pubmed/11287015] Fertil Steril. 2016 Jun;105(6):1462-8 PMID: 26930619 [https://www.ncbi.nlm.nih.gov/pubmed/26930619] Expert Opin Pharmacother. 2019 Jan;20(1):55-67 PMID: 30407872 [https://www.ncbi.nlm.nih.gov/pubmed/3…	20210205	2021 02 05	2021/02/08 06:00	2021/05/15 06:00	2021/02/07 20:45	2021	20210514	20210517	Click here for full text options	11	e040563	Competing interests: None declared.		2	https://www.ncbi.nlm.nih.gov/pmc/articles/PMC7925936		20210514	Adult Female Fertilization in Vitro Humans Infertility/th [Therapy] *Infertility *Insemination, Artificial Male Pregnancy Pregnancy Rate Retrospective Studies Sperm Count
43	Ovid Technologies	Ovid MEDLINE(R)	33494027	Ultrasound guidance versus the classical method for intrauterine insemination in oral medication-stimulated cycles: A randomized, single-blind, controlled trial.	European Journal of Obstetrics, Gynecology, & Reproductive Biology. 258:278-282, 2021 Mar.	Eur J Obstet Gynecol Reprod Biol. 258:278-282, 2021 Mar.	1	From MEDLINE, a database of the U.S. National Library of Medicine.	MEDLINE	Thanaboonyawat I Charanwetprasert M Boriboonhirunsarn D Petyim S Laokirkkiat P		Thanaboonyawat, Isarin Charanwetprasert, Manita Boriboonhirunsarn, Dittakarn Petyim, Somsin Laokirkkiat, Pitak	Thanaboonyawat, Isarin. Department of Obstetrics and Gynecology, Faculty of Medicine Siriraj Hospital, Mahidol University, Bangkok, 10700, Thailand; Infertility and Reproductive Biology Unit, Department of Obstetrics and Gynecology, Faculty of Medicine Siriraj Hospital, Mahidol University, Bangkok, 10700, Thailand. Electronic address: isarin.tha@mahidol.ac.th. Charanwetprasert, Manita. Department…	European journal of obstetrics, gynecology, and reproductive biology	Journal available in: Print-Electronic Citation processed from: Internet	e4l, 0375672	Eur J Obstet Gynecol Reprod Biol	Index Medicus	Ireland	Intrauterine insemination; Multigravida; Pregnancy rate; Ultrasound-guided	OBJECTIVE: This study was conducted to compare the pregnancy rates of ultrasound-guided intrauterine insemination (UG-IUI) and classical intrauterine insemination (C-IUI) cycles. STUDY DESIGN: A total of 320 infertile women were enrolled and randomized into an UG-IUI group, and a C-IUI group. All participants received an oral medication for ovarian stimulation. With both groups, the IUIs were sch…	1872-7654	0301-2115	https://dx.doi.org/10.1016/j.ejogrb.2021.01.015	Journal Article Randomized Controlled Trial	S0301-2115(21)00027-0 [pii] 10.1016/j.ejogrb.2021.01.015 [doi]	ppublish	2020/11/01 [received] 2020/12/23 [revised] 2021/01/10 [accepted]	English		20210112	2021 Mar	2021/01/26 06:00	2021/05/15 06:00	2021/01/25 20:19	2021	20210514	20210517	Click here for full text options	258	278-282	Declaration of Competing Interest The authors declare that they have no known competing financial interests or personal relationships that could have appeared to influence the work reported in this paper.	S0301-2115(21)00027-0				20210514	Female Fertilization in Vitro Humans *Infertility, Female Insemination Insemination, Artificial Ovulation Induction Pregnancy Pregnancy Rate Single-Blind Method
44	Ovid Technologies	Ovid MEDLINE(R)	32215826	Twenty-one year experience with intrauterine inseminations after controlled ovarian stimulation with gonadotropins: maternal age is the only prognostic factor for success.	Journal of Assisted Reproduction & Genetics. 37(5):1195-1201, 2020 May.	J Assist Reprod Genet. 37(5):1195-1201, 2020 May.	1	From MEDLINE, a database of the U.S. National Library of Medicine.	MEDLINE	Immediata V Patrizio P Parisen Toldin MR Morenghi E Ronchetti C Cirillo F Baggiani A Albani E Levi-Setti PE		Immediata, Valentina Patrizio, Pasquale Parisen Toldin, Maria Rosaria Morenghi, Emanuela Ronchetti, Camilla Cirillo, Federico Baggiani, Annamaria Albani, Elena Levi-Setti, Paolo Emanuele	Immediata, Valentina. Department of Gynecology- Division of Gynecology and Reproductive Medicine- Humanitas Fertility Center, Humanitas Clinical and Research Center IRCCS, Rozzano, Milan, Italy. Patrizio, Pasquale. Department of Obstetrics, Gynecology and Reproductive Sciences, School of Medicine, Yale University, New Haven, CT, USA. Parisen Toldin, Maria Rosaria. Department of Gynecology- Divisi…	Journal of assisted reproduction and genetics	Journal available in: Print-Electronic Citation processed from: Internet	bgi, 9206495	J Assist Reprod Genet	Index Medicus	Netherlands	Infertility; Intrauterine Insemination; Maternal Age; Ovarian Reserve	PURPOSE: To report our experience on homologous intrauterine insemination (IUI) with gonadotropin controlled ovarian stimulation (COS) cycles and to examine different variables which could predict IUI success. MATERIALS AND METHODS: This is a retrospective analysis of IUIs performed between January 1997 and December 2017. A total of 7359 COS IUI's procedures (2901 couples) were reviewed. Clinical…	1573-7330	1058-0468	https://dx.doi.org/10.1007/s10815-020-01752-3	Journal Article	10.1007/s10815-020-01752-3 [doi] 10.1007/s10815-020-01752-3 [pii] PMC7244676 [pmc]	ppublish	2019/10/30 [received] 2020/03/17 [accepted]	English	Templeton A. Infertility-epidemiology, aetiology and effective management. Health Bull (Edinb). 1995;53:294-8. World Health Organization (WHO). Infertility is a Global Public Health Issue. In: Sexual and Reproductive Health; 2014. Ombelet W. The revival of intrauterine insemination: evidence-based data have changed the picture. Facts Views Vis Obgyn. 2017;9:131-2. PMID: 29479397 [https://www.ncbi…	20200325	2020 May	2020/03/28 06:00	2021/01/14 06:00	2020/03/28 06:00	2020	20210502	20210503	Click here for full text options	37	1195-1201			5	https://www.ncbi.nlm.nih.gov/pmc/articles/PMC7244676		20210113	Adult Female *Fertilization in Vitro Gonadotropins/tu [Therapeutic Use] Humans Infertility, Female/pp [Physiopathology] *Infertility, Female/th [Therapy] Insemination, Artificial Live Birth/ep [Epidemiology] Male *Maternal Age Ovarian Follicle/gd [Growth & Development] Ovarian Follicle/me [Metabolism] Ovarian Follicle/pa [Pathology] *Ovulation Induction Pregnancy Pregnancy Rate Prognosis Spermato…
45	Ovid Technologies	Ovid MEDLINE(R)	31787550	Gonadotrophins or clomiphene citrate in couples with unexplained infertility undergoing intrauterine insemination: a cost-effectiveness analysis.	Reproductive Biomedicine Online. 40(1):99-104, 2020 Jan.	Reprod Biomed Online. 40(1):99-104, 2020 Jan.	1	From MEDLINE, a database of the U.S. National Library of Medicine.	MEDLINE	Danhof NA van Wely M Repping S van der Ham DP Klijn N Janssen ICAH Rijn-van Weert JM Twisk M Traas MAF Pelinck MJ Perquin DAM Boks DES Sluijmer A Mol BWJ van der Veen F Mochtar MH Amsterdam SUPER Study Group		Danhof, Noor A van Wely, Madelon Repping, Sjoerd van der Ham, David P Klijn, Nicole Janssen, Ineke C A H Rijn-van Weert, Janne-Meije Twisk, Moniek Traas, Maaike A F Pelinck, Marie-Louise J Perquin, Denise A M Boks, Dominique E S Sluijmer, Alexander Mol, Ben W J van der Veen, Fulco Mochtar, Monique H Amsterdam SUPER Study Group	Danhof, Noor A. Centre for Reproductive Medicine, Academic Medical Centre, Amsterdam, the Netherlands. van Wely, Madelon. Centre for Reproductive Medicine, Academic Medical Centre, Amsterdam, the Netherlands. Repping, Sjoerd. Centre for Reproductive Medicine, Academic Medical Centre, Amsterdam, the Netherlands. van der Ham, David P. Department of Obstetrics and Gynaecology, Martini Hospital, Gron…	Reproductive biomedicine online	Journal available in: Print-Electronic Citation processed from: Internet	101122473	Reprod Biomed Online	Index Medicus	Netherlands	Clomiphene citrate; Cost-effectiveness; Gonadotrophins; Intrauterine insemination; Subfertility	RESEARCH QUESTION: What is the cost-effectiveness of gonadotrophins compared with clomiphene citrate in couples with unexplained subfertility undergoing intrauterine insemination (IUI) with ovarian stimulation under strict cancellation criteria? DESIGN: A cost-effectiveness analysis alongside a randomized controlled trial (RCT). Between July 2013 and March 2016, 738 couples were randomized to gon…	1472-6491	1472-6483	https://dx.doi.org/10.1016/j.rbmo.2019.09.004	Journal Article	S1472-6483(19)30740-0 [pii] 10.1016/j.rbmo.2019.09.004 [doi]	ppublish	2019/06/05 [received] 2019/08/12 [revised] 2019/09/11 [accepted]	English		20190916	2020 Jan	2019/12/04 06:00	2019/12/04 06:00	2019/12/03 06:00	2020	20210407	20210408	Click here for full text options	40	99-104		S1472-6483(19)30740-0	1			20210407	Adult *Clomiphene/tu [Therapeutic Use] Cost-Benefit Analysis Female *Fertilization in Vitro/ec [Economics] *Gonadotropins/tu [Therapeutic Use] Humans *Infertility/ec [Economics] *Insemination, Artificial/ec [Economics] Male *Ovulation Induction/ec [Economics] Ovulation Induction/mt [Methods] Pregnancy Treatment Outcome
46	Ovid Technologies	Ovid MEDLINE(R)	32272168	Endometrial scratching for infertility: The never-ending story.	Journal of Gynecology Obstetrics and Human Reproduction. 49(6):101743, 2020 Jun.	J Gynecol Obstet Hum Reprod. 49(6):101743, 2020 Jun.	1	From MEDLINE, a database of the U.S. National Library of Medicine.	MEDLINE	Vitagliano A Vitale SG Cianci A Ferrero S Barra F Andrisani A Ambrosini G		Vitagliano, Amerigo Vitale, Salvatore Giovanni Cianci, Antonio Ferrero, Simone Barra, Fabio Andrisani, Alessandra Ambrosini, Guido	Vitagliano, Amerigo. Department of Women's and Children's Health, University of Padua, Padua, Italy. Vitale, Salvatore Giovanni. Obstetrics and Gynecology Unit, Department of General Surgery and Medical Surgical Specialties, University of Catania, Catania, Italy. Electronic address: sgvitale@unict.it. Cianci, Antonio. Obstetrics and Gynecology Unit, Department of General Surgery and Medical Surgi…	Journal of gynecology obstetrics and human reproduction	Journal available in: Print-Electronic Citation processed from: Internet	101701588	J Gynecol Obstet Hum Reprod	Index Medicus	France	Embryo transfer; Endometrial scratching; IVF; Infertility; Intrauterine insemination	Infertility, defined as the absence of spontaneous conception after 12 months of unprotected sexual intercourses, is a major public health issue. It is estimated that up to 15% of couples suffer from infertility and that most of them will refer for counselling to infertility specialists. Concurrently, the demands for assisted reproduction techniques are steadily increasing worldwide. Endometrial …	2468-7847	2468-7847	https://dx.doi.org/10.1016/j.jogoh.2020.101743	Journal Article	S2468-7847(20)30077-5 [pii] 10.1016/j.jogoh.2020.101743 [doi]	ppublish	2020/01/27 [received] 2020/03/24 [revised] 2020/03/25 [accepted]	English		20200406	2020 Jun	2020/04/10 06:00	2021/03/19 06:00	2020/04/10 06:00	2020	20210318	20210319	Click here for full text options	49	101743		S2468-7847(20)30077-5	6			20210318	Animals Embryo Transfer *Endometrium/in [Injuries] *Endometrium/ph [Physiology] Female Fertilization in Vitro/mt [Methods] Humans *Infertility, Female/th [Therapy] Insemination, Artificial Live Birth Pregnancy Pregnancy Rate *Reproductive Techniques, Assisted
47	Ovid Technologies	Ovid MEDLINE(R)	32902676	Effect of ejaculatory abstinence period on sperm DNA fragmentation and pregnancy outcome of intrauterine insemination cycles: A prospective randomized study.	Archives of Gynecology & Obstetrics. 303(1):269-278, 2021 01.	Arch Gynecol Obstet. 303(1):269-278, 2021 01.	1	From MEDLINE, a database of the U.S. National Library of Medicine.	MEDLINE	Kabukcu C Cil N Cabus U Alatas E	Kabukcu, Cihan; ORCID: https://orcid.org/0000-0003-3331-5714	Kabukcu, Cihan Cil, Nazli Cabus, Umit Alatas, Erkan	Kabukcu, Cihan. Department of Obstetrics and Gynecology, School of Medicine, Pamukkale University, 20070, Denizli, Turkey. cihankabukcu@yahoo.com. Cil, Nazli. Department of Histology and Embryology, School of Medicine, Pamukkale University, Denizli, Turkey. Cabus, Umit. Department of Obstetrics and Gynecology, School of Medicine, Pamukkale University, 20070, Denizli, Turkey. Alatas, Erkan. Depart…	Archives of gynecology and obstetrics	Journal available in: Print-Electronic Citation processed from: Internet	6ys, 8710213	Arch Gynecol Obstet	Index Medicus	Germany	*Ejaculatory abstinence; *Intrauterine insemination; *Semen analysis; *Sperm DNA fragmentation; *TUNEL assay	PURPOSE: To evaluate the effect of the ejaculatory abstinence period on sperm DNA fragmentation and pregnancy rates in IUI cycles. METHODS: One hundred and twenty couples with unexplained infertility were prospectively randomized into two groups on the second day of their cycle. In group A, patients had 1-day ejaculatory abstinence period; in group B patients had 3-day ejaculatory abstinence peri…	1432-0711	0932-0067	https://dx.doi.org/10.1007/s00404-020-05783-0	Journal Article Randomized Controlled Trial	10.1007/s00404-020-05783-0 [doi] 10.1007/s00404-020-05783-0 [pii]	ppublish	2020/05/03 [received] 2020/08/31 [accepted]	English	Ombelet W, Dhont N, Thijssen A, Bosmans E, Kruger T (2014) Semen quality and prediction of IUI success in male subfertility: a systematic review. Reprod Biomed Online 28:300-309. https://doi.org/10.1016/j.rbmo.2013.10.023 https://dx.doi.org/10.1016/j.rbmo.2013.10.023; PMID: 24456701 [https://www.ncbi.nlm.nih.gov/pubmed/24456701] Ayeleke RO, Asseler JD, Cohlen BJ, Veltman-Verhulst SM (2020) Intra-…	20200909	2021 01	2020/09/10 06:00	2021/02/23 06:00	2020/09/09 12:32	2021	20210222	20210223	Click here for full text options	303	269-278			1			20210222	Adult *DNA/an [Analysis] *DNA Fragmentation Ejaculation Female *Fertilization in Vitro/mt [Methods] Gonadotropins/ad [Administration & Dosage] Humans *Infertility/th [Therapy] Insemination, Artificial Male Ovulation Induction Pregnancy *Pregnancy Outcome *Pregnancy Rate Prospective Studies Spermatozoa Treatment Outcome
48	Ovid Technologies	Ovid MEDLINE(R)	32616489	Impact of a nutritional supplement (Impryl) on male fertility: study protocol of a multicentre, randomised, double-blind, placebo-controlled clinical trial (SUppleMent Male fERtility, SUMMER trial).	BMJ Open. 10(7):e035069, 2020 07 02.	BMJ Open. 10(7):e035069, 2020 07 02.	1	From MEDLINE, a database of the U.S. National Library of Medicine.	MEDLINE	Smits R D'Hauwers K IntHout J Braat D Fleischer K	Smits, Roos; ORCID: https://orcid.org/0000-0002-9949-2687	Smits, Roos D'Hauwers, Kathleen IntHout, Joanna Braat, Didi Fleischer, Kathrin	Smits, Roos. Obstetrics and Gynaecology, Radboudumc, Nijmegen, The Netherlands roos.smits@radboudumc.nl. D'Hauwers, Kathleen. Urology, Radboudumc, Nijmegen, The Netherlands. IntHout, Joanna. Radboud Institute for Health Sciences, Radboud University Medical Center, Nijmegen, The Netherlands. Braat, Didi. Obstetrics and Gynaecology, Radboudumc, Nijmegen, The Netherlands. Fleischer, Kathrin. Obstetr…	BMJ open	Journal available in: Electronic Citation processed from: Internet	101552874	BMJ Open	Index Medicus	England	*male infertility; *nutritional support; *reproductive medicine; *subfertility	INTRODUCTION: Infertility is a worldwide problem and about 10%-15% of all couples will be affected by the inability to have children. In approximately 50% of infertile couples, a male factor is involved. Most of the male infertile cases are characterised as 'idiopathic', except for a small percentage of cases which are causative by a genetic aetiology. In the past decade, the role of oxidative st…	2044-6055	2044-6055	https://dx.doi.org/10.1136/bmjopen-2019-035069	Clinical Trial Protocol Journal Article Research Support, Non-U.S. Gov't	bmjopen-2019-035069 [pii] 10.1136/bmjopen-2019-035069 [doi] PMC7333867 [pmc]	epublish		English	Pharmacol Ther. 1990;47(1):61-71 PMID: 2195557 [https://www.ncbi.nlm.nih.gov/pubmed/2195557] Fertil Steril. 2013 Apr;99(5):1211-5 PMID: 23254182 [https://www.ncbi.nlm.nih.gov/pubmed/23254182] Hum Reprod. 2008 Apr;23(4):885-8 PMID: 18263638 [https://www.ncbi.nlm.nih.gov/pubmed/18263638] Adv Med Sci. 2018 Mar;63(1):68-78 PMID: 28822266 [https://www.ncbi.nlm.nih.gov/pubmed/28822266] Urology. 1995 Ja…	20200702	2020 07 02	2020/07/04 06:00	2020/07/04 06:00	2020/07/04 06:00	2020	20210218	20210219	Click here for full text options	10	e035069	Competing interests: The study is conducted by the department of gynaecology and obstetrics of the Radboudumc. As stated above in the funding section, an unrestricted grant from Goodlife Pharma B.V. was provided for the conduct of the trial.		7	https://www.ncbi.nlm.nih.gov/pmc/articles/PMC7333867		20210218	Adult Birth Rate *Dietary Supplements Double-Blind Method Female Humans *Infertility, Male/dt [Drug Therapy] Male Middle Aged Multicenter Studies as Topic Pregnancy Pregnancy Rate Randomized Controlled Trials as Topic Reproductive Techniques, Assisted Semen Analysis Sperm Count *Vitamin B Complex/tu [Therapeutic Use]
49	Ovid Technologies	Ovid MEDLINE(R)	32865819	Female cigarette smoking and successful fertility treatment: A Danish cohort study.	Acta Obstetricia et Gynecologica Scandinavica. 100(1):58-66, 2021 01.	Acta Obstet Gynecol Scand. 100(1):58-66, 2021 01.	1	From MEDLINE, a database of the U.S. National Library of Medicine.	MEDLINE	Lyngso J Kesmodel US Bay B Ingerslev HJ Pisinger CH Ramlau-Hansen CH	Lyngso, Julie; ORCID: https://orcid.org/0000-0002-2356-5712 Kesmodel, Ulrik S; ORCID: https://orcid.org/0000-0003-3868-106X	Lyngso, Julie Kesmodel, Ulrik S Bay, Bjorn Ingerslev, Hans J Pisinger, Charlotta H Ramlau-Hansen, Cecilia H	Lyngso, Julie. Research Unit for Epidemiology, Department of Public Health, Aarhus University, Aarhus, Denmark. Lyngso, Julie. Department of Obstetrics and Gynecology, Aarhus University Hospital, Aarhus, Denmark. Kesmodel, Ulrik S. Fertility Unit, Aalborg University Hospital, Aalborg, Denmark. Bay, Bjorn. The Fertility Clinic, Regional Hospital Horsens, Horsens, Denmark. Ingerslev, Hans J. Depart…	Acta obstetricia et gynecologica Scandinavica	Journal available in: Print-Electronic Citation processed from: Internet	370343	Acta Obstet Gynecol Scand	Index Medicus	United States	*assisted reproduction; *cigarette smoking; *infertility; *intrauterine insemination; *lifestyle; *pregnancy	INTRODUCTION: Despite smoking being a well-established risk factor for adverse pregnancy and neonatal outcomes, a substantial proportion of women of reproductive age smoke. Previously, meta-analyses have indicated a significantly negative impact of female smoking on outcomes of assisted reproduction, yet most of the included studies have several, essential methodological limitations. We aimed to …	1600-0412	0001-6349	https://dx.doi.org/10.1111/aogs.13979	Journal Article Research Support, Non-U.S. Gov't	10.1111/aogs.13979 [doi]	ppublish	2020/05/14 [received] 2020/08/07 [revised] 2020/08/18 [accepted]	English	REFERENCES Surgeon General. The 2004 United States Surgeon General's Report: The Health Consequences of Smoking. N S W Public Health Bull. 2004;15:107. Surgeon General. The Health Consequences of Smoking-50 Years of Progress: A Report of the Surgeon General. Atlanta, GAReports of the Surgeon General; 2014. Jamal A, Agaku IT, O'Connor E, King BA, Kenemer JB, Neff L. Current cigarette smoking among…	20200918	2021 01	2020/09/01 06:00	2021/02/03 06:00	2020/09/01 06:00	2021	20210202	20210203	Click here for full text options	100	58-66			1			20210202	Adult *Cigarette Smoking/ep [Epidemiology] Denmark/ep [Epidemiology] Female Humans *Infertility, Female/ep [Epidemiology] *Infertility, Female/th [Therapy] Longitudinal Studies Pregnancy Registries Risk Factors Surveys and Questionnaires
50	Ovid Technologies	Ovid MEDLINE(R)	31389284	Premature expression of the decidualization marker prolactin is associated with repeated implantation failure.	Gynecological Endocrinology. 36(4):360-364, 2020 Apr.	Gynecol Endocrinol. 36(4):360-364, 2020 Apr.	1	From MEDLINE, a database of the U.S. National Library of Medicine.	MEDLINE	Berkhout RP Lambalk CB Repping S Hamer G Mastenbroek S	Berkhout, Robbert P; ORCID: http://orcid.org/0000-0003-1581-8748	Berkhout, Robbert P Lambalk, Cornelis B Repping, Sjoerd Hamer, Geert Mastenbroek, Sebastiaan	Berkhout, Robbert P. Amsterdam Reproduction & Development, Center for Reproductive Medicine, University of Amsterdam, Amsterdam UMC, Amsterdam, The Netherlands. Berkhout, Robbert P. Amsterdam Reproduction & Development, Center for Reproductive Medicine, Vrije Universiteit Amsterdam, Amsterdam UMC, Amsterdam, The Netherlands. Lambalk, Cornelis B. Amsterdam Reproduction & Development, Center for Re…	Gynecological endocrinology : the official journal of the International Society of Gynecological Endocrinology	Journal available in: Print-Electronic Citation processed from: Internet	8807913	Gynecol Endocrinol	Index Medicus	England	Decidualization; endometrium; prolactin; repeated implantation failure	Repeated implantation failure (RIF) is a poorly understood reproductive pathology defined by the inability to achieve a clinical pregnancy in at least three consecutive IVF cycles. In this study, we investigated whether the onset of decidualization, marked by prolactin (PRL) expression, is associated with RIF. We performed a retrospective cohort study using endometrial biopsies from women with id…	1473-0766	0951-3590	https://dx.doi.org/10.1080/09513590.2019.1650344	Journal Article	10.1080/09513590.2019.1650344 [doi]	ppublish		English		20190807	2020 Apr	2019/08/08 06:00	2021/01/27 06:00	2019/08/08 06:00	2020	20210126	20210127	Click here for full text options	36	360-364			4			20210126	*Abortion, Habitual/di [Diagnosis] Abortion, Habitual/me [Metabolism] Adult Biomarkers/me [Metabolism] Cohort Studies Decidua/me [Metabolism] Embryo Implantation *Endometrium/me [Metabolism] Endometrium/pa [Pathology] Female Fertilization in Vitro Humans Infertility, Female/di [Diagnosis] Infertility, Female/me [Metabolism] Infertility, Female/th [Therapy] Pregnancy Prognosis *Prolactin/me [Metab…
51	Ovid Technologies	Ovid MEDLINE(R)	31518714	Pregnancy Rates After Surgical Treatment of Deep Infiltrating Endometriosis in Infertile Patients With at Least 2 Previous In Vitro Fertilization or Intracytoplasmic Sperm Injection Failures.	Journal of Minimally Invasive Gynecology. 27(5):1148-1157, 2020 Jul - Aug.	J Minim Invasive Gynecol. 27(5):1148-1157, 2020 Jul - Aug.	1	From MEDLINE, a database of the U.S. National Library of Medicine.	MEDLINE	Breteau P Chanavaz-Lacheray I Rubod C Turck M Sanguin S Pop I Resch B Roman H		Breteau, Pauline Chanavaz-Lacheray, Isabella Rubod, Chrystele Turck, Melusine Sanguin, Sophie Pop, Ionut Resch, Benoit Roman, Horace	Breteau, Pauline. Expert Center in the Diagnosis and Multidisciplinary Management of Endometriosis, Department of Obstetrics and Gynecology, Rouen University Hospital, Rouen, France (Drs. Breteau, Chanavaz-Lacheray, and Resch). Chanavaz-Lacheray, Isabella. Expert Center in the Diagnosis and Multidisciplinary Management of Endometriosis, Department of Obstetrics and Gynecology, Rouen University Ho…	Journal of minimally invasive gynecology	Journal available in: Print-Electronic Citation processed from: Internet	101235322	J Minim Invasive Gynecol	Index Medicus	United States	*Deep infiltrating endometriosis; *ICSI; *IVF; *Infertility; *Pregnancy	STUDY OBJECTIVE: To assess the postoperative probabilities of pregnancy in patients with deep infiltrating endometriosis (DIE) and >=2 previous in vitro fertilization (IVF) or intracytoplasmic sperm injection (ICSI) failures. DESIGN: Retrospective study using data prospectively recorded in the North-West Inter Regional Female Cohort for Patients with Endometriosis (CIRENDO) database. SETTING: Uni…	1553-4669	1553-4650	https://dx.doi.org/10.1016/j.jmig.2019.08.032	Journal Article Research Support, Non-U.S. Gov't	S1553-4650(19)30413-3 [pii] 10.1016/j.jmig.2019.08.032 [doi]	ppublish	2019/05/15 [received] 2019/08/29 [revised] 2019/08/31 [accepted]	English		20190910	2020 Jul - Aug	2019/09/14 06:00	2020/12/22 06:00	2019/09/14 06:00	2020	20201221	20201222	Click here for full text options	27	1148-1157		S1553-4650(19)30413-3	5			20201221	Adult Cohort Studies Endometriosis/co [Complications] Endometriosis/ep [Epidemiology] *Endometriosis/su [Surgery] Female Fertilization in Vitro/mt [Methods] Fertilization in Vitro/sn [Statistics & Numerical Data] *Fertilization in Vitro Humans Infertility, Female/ep [Epidemiology] Infertility, Female/et [Etiology] *Infertility, Female/th [Therapy] Intestinal Diseases/co [Complications] Intestinal…
52	Ovid Technologies	Ovid MEDLINE(R)	32357155	The possibility of integrating motile sperm organelle morphology examination (MSOME) with intracytoplasmic morphologically-selected sperm injection (IMSI) when treating couples with unexplained infertility.	PLoS ONE [Electronic Resource]. 15(5):e0232156, 2020.	PLoS ONE. 15(5):e0232156, 2020.	1	From MEDLINE, a database of the U.S. National Library of Medicine.	MEDLINE	Asali A Miller N Pasternak Y Freger V Belenky M Berkovitz A	Asali, Aula; ORCID: https://orcid.org/0000-0001-5416-026X	Asali, Aula Miller, Netanella Pasternak, Yael Freger, Vita Belenky, Michael Berkovitz, Arie	Asali, Aula. Department of Obstetrics and Gynecology, Meir Medical Center, Kfar Saba, Israel. Miller, Netanella. Department of Obstetrics and Gynecology, Meir Medical Center, Kfar Saba, Israel. Pasternak, Yael. Department of Obstetrics and Gynecology, Meir Medical Center, Kfar Saba, Israel. Freger, Vita. Male Fertility Center, Rishon LeZion, Israel. Belenky, Michael. Male Fertility Center, Rishon…	PloS one	Journal available in: Electronic-eCollection Citation processed from: Internet	101285081	PLoS One	Index Medicus	United States		PURPOSE: To examine the efficacy of motile sperm organelle morphology examination (MSOME) and intracytoplasmic morphologically-selected sperm injection (IMSI) for unexplained infertility. METHODS: This historical study, included 271 couples with primary, unexplained infertility/male subfertility, treated at an outpatient, IVF clinic, 2015-2018. These couples underwent MSOME after >=3 failed intra…	1932-6203	1932-6203	https://dx.doi.org/10.1371/journal.pone.0232156	Journal Article	10.1371/journal.pone.0232156 [doi] PONE-D-19-23244 [pii] PMC7194411 [pmc]	epublish	2019/08/17 [received] 2020/04/09 [accepted]	English	Reprod Biomed Online. 2011 May;22(5):496-500 PMID: 21397562 [https://www.ncbi.nlm.nih.gov/pubmed/21397562] Fertil Steril. 2016 Jun;105(6):1566-1574.e1 PMID: 26902860 [https://www.ncbi.nlm.nih.gov/pubmed/26902860] J Androl. 2002 Jan-Feb;23(1):1-8 PMID: 11780915 [https://www.ncbi.nlm.nih.gov/pubmed/11780915] Hum Reprod. 2005 Jan;20(1):185-90 PMID: 15471930 [https://www.ncbi.nlm.nih.gov/pubmed/15471…	20200501	2020	2020/05/02 06:00	2020/08/04 06:00	2020/05/02 06:00	2020	20200803	20201215	Click here for full text options	15	e0232156	Dr. Berkovitz is the Medical Director of the Male Fertility Clinic where the MSOME was performed. The other authors have no conflicts to declare. This does not alter our adherence to PLOS ONE policies on sharing data and materials.		5	https://www.ncbi.nlm.nih.gov/pmc/articles/PMC7194411		20200803	Adult Cohort Studies Female Humans *Infertility, Male/th [Therapy] Male *Organelles Pregnancy Pregnancy Rate Semen Analysis *Sperm Injections, Intracytoplasmic *Sperm Motility *Spermatozoa/ul [Ultrastructure]
53	Ovid Technologies	Ovid MEDLINE(R)	32147173	Comparison of pregnancy outcomes following intrauterine insemination in young women with decreased versus normal ovarian reserve.	Fertility & Sterility. 113(4):788-796.e4, 2020 04.	Fertil Steril. 113(4):788-796.e4, 2020 04.	1	From MEDLINE, a database of the U.S. National Library of Medicine.	MEDLINE	Tiegs AW Sun L Scott RT Jr Goodman LR		Tiegs, Ashley W Sun, Li Scott, Richard T Jr Goodman, Linnea R	Tiegs, Ashley W. IVI-RMA (New Jersey), Reproductive Medicine Associates of New Jersey, Basking Ridge, New Jersey; Division of Reproductive Endocrinology, Department of Obstetrics and Gynecology, Sidney Kimmel Medical College, Thomas Jefferson University, Philadelphia, Pennsylvania. Electronic address: atiegs@ivirma.com. Sun, Li. The Foundation for Embryonic Competence, Basking Ridge, New Jersey. …	Fertility and sterility	Journal available in: Print-Electronic Citation processed from: Internet	evf, 0372772	Fertil Steril	Index Medicus	United States	*Diminished ovarian reserve; *intrauterine insemination outcomes; *live birth rate; *young patients	OBJECTIVE: To evaluate pregnancy outcomes following intrauterine insemination (IUI) in young women with low ovarian reserve compared to age-matched controls. DESIGN: Retrospective cohort SETTING: Single infertility center (July 2001-August 2018) PATIENT(S): Patients <35 years of age undergoing at least one IUI cycle with a documented serum anti-Mullerian hormone (AMH) level, patent fallopian tube…	1556-5653	0015-0282	https://dx.doi.org/10.1016/j.fertnstert.2019.12.006	Comparative Study Journal Article	S0015-0282(19)32607-X [pii] 10.1016/j.fertnstert.2019.12.006 [doi]	ppublish	2019/09/16 [received] 2019/11/08 [revised] 2019/12/02 [accepted]	English		20200306	2020 04	2020/03/10 06:00	2020/10/07 06:00	2020/03/10 06:00	2020	20201006	20201215	Click here for full text options	113	788-796.e4		S0015-0282(19)32607-X	4			20201006	Adult Anti-Mullerian Hormone/bl [Blood] Cohort Studies Female *Fertilization in Vitro/td [Trends] Humans Infertility, Female/bl [Blood] Infertility, Female/di [Diagnosis] *Infertility, Female/th [Therapy] Insemination, Artificial/mt [Methods] *Insemination, Artificial/td [Trends] *Ovarian Reserve/ph [Physiology] Pregnancy *Pregnancy Outcome/ep [Epidemiology] Retrospective Studies Young Adult	Comment in: Fertil Steril. 2020 Apr;113(4):758; PMID: 32147180 [https://www.ncbi.nlm.nih.gov/pubmed/32147180]
54	Ovid Technologies	Ovid MEDLINE(R)	32106991	Interventions for endometriosis-related infertility: a systematic review and network meta-analysis.	Fertility & Sterility. 113(2):374-382.e2, 2020 02.	Fertil Steril. 113(2):374-382.e2, 2020 02.	1	From MEDLINE, a database of the U.S. National Library of Medicine.	MEDLINE	Hodgson RM Lee HL Wang R Mol BW Johnson N		Hodgson, Ruth Mary Lee, Hui Linn Wang, Rui Mol, Ben Williem Johnson, Neil	Hodgson, Ruth Mary. Department of Obstetrics and Gynaecology, Cairns Hospital, Cairns, Queensland, Australia. Electronic address: rmhodgson@gmail.com. Lee, Hui Linn. Lyell McEwin Hospital, Elizabeth Vale, Adelaide, South Australia, Australia. Wang, Rui. Department of Obstetrics and Gynaecology, Monash University, Clayton, Victoria, Australia. Mol, Ben Williem. Department of Obstetrics and Gynaeco…	Fertility and sterility	Journal available in: Print Citation processed from: Internet	evf, 0372772	Fertil Steril	Index Medicus	United States	*Endometriosis; *infertility; *interventions	OBJECTIVE: To compare the effectiveness of different treatments for women with endometriosis-related infertility. DESIGN: A systematic review and network meta-analysis of randomized controlled trials (RCTs). SETTING: Not applicable. PATIENT(S): Women with endometriosis confirmed by laparoscopy with associated infertility. INTERVENTION(S): An extensive electronic search of the following databases:…	1556-5653	0015-0282	https://dx.doi.org/10.1016/j.fertnstert.2019.09.031	Journal Article Meta-Analysis Research Support, Non-U.S. Gov't Systematic Review	S0015-0282(19)32457-4 [pii] 10.1016/j.fertnstert.2019.09.031 [doi]	ppublish	2019/05/18 [received] 2019/09/22 [revised] 2019/09/23 [accepted]	English			2020 02	2020/02/29 06:00	2020/07/28 06:00	2020/02/29 06:00	2020	20200727	20201215	Click here for full text options	113	374-382.e2		S0015-0282(19)32457-4	2			20200727	Abortion, Spontaneous/et [Etiology] Endometriosis/co [Complications] Endometriosis/pp [Physiopathology] *Endometriosis/th [Therapy] Female *Fertility Humans Infertility, Female/et [Etiology] Infertility, Female/pp [Physiopathology] *Infertility, Female/th [Therapy] Live Birth Network Meta-Analysis Pregnancy Pregnancy Rate Randomized Controlled Trials as Topic Reproductive Techniques, Assisted/ae …	Comment in: Fertil Steril. 2020 Feb;113(2):328-329; PMID: 32106979 [https://www.ncbi.nlm.nih.gov/pubmed/32106979]
55	Ovid Technologies	Ovid MEDLINE(R)	32106976	Evidence-based treatments for couples with unexplained infertility: a guideline.	Fertility & Sterility. 113(2):305-322, 2020 02.	Fertil Steril. 113(2):305-322, 2020 02.	1	From MEDLINE, a database of the U.S. National Library of Medicine.	MEDLINE	Practice Committee of the American Society for Reproductive Medicine. Electronic address: asrm@asrm.org Practice Committee of the American Society for Reproductive Medicine		Practice Committee of the American Society for Reproductive Medicine. Electronic address: asrm@asrm.org Practice Committee of the American Society for Reproductive Medicine	Practice Committee of the American Society for Reproductive Medicine. Electronic address: asrm@asrm.org. American Society for Reproductive Medicine, Birmingham, Alabama.	Fertility and sterility	Journal available in: Print Citation processed from: Internet	evf, 0372772	Fertil Steril	Index Medicus	United States	*Unexplained infertility; *intrauterine insemination; *in vitro fertilization; *multiple pregnancy; *ovarian stimulation	OBJECTIVE: To provide evidence-based recommendations to practicing physicians and others regarding the effectiveness and safety of therapies for unexplained infertility. METHODS: ASRM conducted a literature search, which included systematic reviews, meta-analyses, randomized controlled trials, and prospective and retrospective comparative observational studies published from 1968 through 2019. Th…	1556-5653	0015-0282	https://dx.doi.org/10.1016/j.fertnstert.2019.10.014	Journal Article Research Support, Non-U.S. Gov't	S0015-0282(19)32484-7 [pii] 10.1016/j.fertnstert.2019.10.014 [doi]	ppublish	2019/10/04 [received] 2019/10/07 [accepted]	English			2020 02	2020/02/29 06:00	2020/07/24 06:00	2020/02/29 06:00	2020	20200723	20201215	Click here for full text options	113	305-322		S0015-0282(19)32484-7	2			20200723	Aromatase Inhibitors/tu [Therapeutic Use] Clomiphene/tu [Therapeutic Use] Evidence-Based Practice Female Fertilization in Vitro Gonadotropins/tu [Therapeutic Use] Humans *Infertility, Female/th [Therapy] *Insemination, Artificial/mt [Methods] Pregnancy Randomized Controlled Trials as Topic
56	Ovid Technologies	Ovid MEDLINE(R)	31467307	Evaluation of uterine receptivity after gonadotropin releasing hormone agonist administration as an oocyte maturation trigger: a rodent model.	Scientific Reports. 9(1):12519, 2019 08 29.	Sci. rep.. 9(1):12519, 2019 08 29.	1	From MEDLINE, a database of the U.S. National Library of Medicine.	MEDLINE	Ezoe K Murata N Yabuuchi A Kobayashi T Kato K	Ezoe, Kenji; ORCID: http://orcid.org/0000-0002-3778-2259	Ezoe, Kenji Murata, Nana Yabuuchi, Akiko Kobayashi, Tamotsu Kato, Keiichi	Ezoe, Kenji. Kato Ladies Clinic, 7-20-3 Nishishinjuku, Shinjuku-ku, Tokyo, 160-0023, Japan. Murata, Nana. Kato Ladies Clinic, 7-20-3 Nishishinjuku, Shinjuku-ku, Tokyo, 160-0023, Japan. Yabuuchi, Akiko. Kato Ladies Clinic, 7-20-3 Nishishinjuku, Shinjuku-ku, Tokyo, 160-0023, Japan. Kobayashi, Tamotsu. Kato Ladies Clinic, 7-20-3 Nishishinjuku, Shinjuku-ku, Tokyo, 160-0023, Japan. Kato, Keiichi. Kato…	Scientific reports	Journal available in: Electronic Citation processed from: Internet	101563288	Sci Rep	Index Medicus	England		In natural cycle or minimal stimulation cycle IVF, buserelin acetate (buserelin), a gonadotropin-releasing hormone agonist, is often used as a maturation trigger; however, its effect on pregnancy outcomes remains unclear. Therefore, in the present study, we compared uterine receptivity in buserelin-administered mice with that in human chorionic gonadotropin (hCG)-administered mice during the peri…	2045-2322	2045-2322	https://dx.doi.org/10.1038/s41598-019-48918-3	Journal Article	10.1038/s41598-019-48918-3 [doi] 10.1038/s41598-019-48918-3 [pii] PMC6715633 [pmc]	epublish	2018/11/26 [received] 2019/08/12 [accepted]	English	Reprod Biol Endocrinol. 2019 Jan 4;17(1):7 PMID: 30609935 [https://www.ncbi.nlm.nih.gov/pubmed/30609935] Proc Natl Acad Sci U S A. 2003 Mar 4;100(5):2963-8 PMID: 12601161 [https://www.ncbi.nlm.nih.gov/pubmed/12601161] Mol Endocrinol. 2002 Oct;16(10):2338-48 PMID: 12351698 [https://www.ncbi.nlm.nih.gov/pubmed/12351698] Fertil Steril. 1992 Jun;57(6):1254-8 PMID: 1601147 [https://www.ncbi.nlm.nih.go…	20190829	2019 08 29	2019/08/31 06:00	2020/11/11 06:00	2019/08/31 06:00	2019	20210110	20210111	Click here for full text options	9	12519			1	https://www.ncbi.nlm.nih.gov/pmc/articles/PMC6715633		20201109	Animals *Buserelin/ad [Administration & Dosage] Buserelin/ae [Adverse Effects] Chorionic Gonadotropin/me [Metabolism] Disease Models, Animal Drug Evaluation, Preclinical Embryo Implantation/de [Drug Effects] Embryo Transfer Endometrium/de [Drug Effects] Endometrium/me [Metabolism] Estradiol/me [Metabolism] Female Fertilization in Vitro *Gonadotropin-Releasing Hormone/ag [Agonists] Humans *Inferti…
57	Ovid Technologies	Ovid MEDLINE(R)	31119290	Predicting the chances of having a baby with or without treatment at different time points in couples with unexplained subfertility.	Human Reproduction. 34(6):1126-1138, 2019 06 04.	Hum Reprod. 34(6):1126-1138, 2019 06 04.	1	From MEDLINE, a database of the U.S. National Library of Medicine.	MEDLINE	McLernon DJ Lee AJ Maheshwari A van Eekelen R van Geloven N Putter H Eijkemans MJ van der Steeg JW van der Veen F Steyerberg EW Mol BW Bhattacharya S		McLernon, D J Lee, A J Maheshwari, A van Eekelen, R van Geloven, N Putter, H Eijkemans, M J van der Steeg, J W van der Veen, F Steyerberg, E W Mol, B W Bhattacharya, S	McLernon, D J. Medical Statistics Team, Institute of Applied Health Sciences, University of Aberdeen, Aberdeen, UK. Lee, A J. Medical Statistics Team, Institute of Applied Health Sciences, University of Aberdeen, Aberdeen, UK. Maheshwari, A. Aberdeen Centre for Reproductive Medicine, Institute of Applied Health Sciences, University of Aberdeen, Aberdeen, UK. van Eekelen, R. Centre for Reproductiv…	Human reproduction (Oxford, England)	Journal available in: Print Citation processed from: Internet	hrp, 8701199	Hum Reprod	Index Medicus	England	*clinical prediction models; *in vitro fertilisation; *live birth; *subfertility; *unexplained infertility	STUDY QUESTION: Can we develop a prediction model that can estimate the chances of conception leading to live birth with and without treatment at different points in time in couples with unexplained subfertility? SUMMARY ANSWER: Yes, a dynamic model was developed that predicted the probability of conceiving under expectant management and following active treatments (in vitro fertilisation (IVF), …	1460-2350	0268-1161	https://dx.doi.org/10.1093/humrep/dez049	Journal Article Observational Study Validation Study	5492463 [pii] 10.1093/humrep/dez049 [doi]	ppublish	2018/01/29 [received] 2019/03/17 [revised]	English			2019 06 04	2019/05/24 06:00	2020/07/16 06:00	2019/05/24 06:00	2019	20210109	20210111	Click here for full text options	34	1126-1138			6			20200715	Adult Age Factors Birth Rate Clomiphene/ad [Administration & Dosage] *Decision Making Female Fertilization/de [Drug Effects] *Fertilization/ph [Physiology] *Fertilization in Vitro Humans Infertility/di [Diagnosis] Infertility/pp [Physiopathology] *Infertility/th [Therapy] Likelihood Functions Live Birth Male Netherlands/ep [Epidemiology] Ovulation Induction/mt [Methods] Pregnancy Prognosis Prospe…	Comment in: Hum Reprod. 2019 Jun 4;34(6):e1; PMID: 31172198 [https://www.ncbi.nlm.nih.gov/pubmed/31172198]
58	Ovid Technologies	Ovid MEDLINE(R)	31711203	Donor IUI is equally effective for heterosexual couples, single women and lesbians, but autologous IUI does worse.	Human Reproduction. 34(11):2184-2192, 2019 11 01.	Hum Reprod. 34(11):2184-2192, 2019 11 01.	1	From MEDLINE, a database of the U.S. National Library of Medicine.	MEDLINE	Soares SR Cruz M Vergara V Requena A Garcia-Velasco JA		Soares, Sergio Reis Cruz, Maria Vergara, Vanessa Requena, Antonio Garcia-Velasco, Juan Antonio	Soares, Sergio Reis. IVIRMA Lisbon, Lisbon, Portugal. Cruz, Maria. IVIRMA Madrid, Madrid, Spain. Vergara, Vanessa. IVIRMA Madrid, Madrid, Spain. Requena, Antonio. IVIRMA Madrid, Madrid, Spain. Garcia-Velasco, Juan Antonio. IVIRMA Madrid, Madrid, Spain. Garcia-Velasco, Juan Antonio. Rey Juan Carlos University, Madrid, Spain.	Human reproduction (Oxford, England)	Journal available in: Print Citation processed from: Internet	hrp, 8701199	Hum Reprod	Index Medicus	England	*donor insemination; *intrauterine insemination; *lesbian couples; *live birth rate; *single women	STUDY QUESTION: Are there differences in the clinical outcomes of IUI among different populational groups (heterosexual couples, single women and lesbian couples)? SUMMARY ANSWER: The outcome of donor IUI (D-IUI) is similar in all populational groups and better than that seen with autologous insemination. WHAT IS KNOWN ALREADY: A vast body of literature on clinical outcome is available for counse…	1460-2350	0268-1161	https://dx.doi.org/10.1093/humrep/dez179	Journal Article Multicenter Study	5613884 [pii] 10.1093/humrep/dez179 [doi]	ppublish	2019/03/31 [received] 2019/06/30 [revised]	English			2019 11 01	2019/11/12 06:00	2020/09/30 06:00	2019/11/12 06:00	2019	20200929	20201215	Click here for full text options	34	2184-2192			11			20200929	Adult Birth Rate Female Fertilization in Vitro Heterosexuality Humans Infertility, Female/th [Therapy] *Insemination, Artificial, Heterologous/mt [Methods] Insemination, Artificial, Heterologous/sn [Statistics & Numerical Data] *Insemination, Artificial, Homologous/mt [Methods] Insemination, Artificial, Homologous/sn [Statistics & Numerical Data] Kaplan-Meier Estimate Multivariate Analysis Ovulat…	Erratum in: Hum Reprod. 2020 Jan 1;35(1):256; PMID: 31773152 [https://www.ncbi.nlm.nih.gov/pubmed/31773152]
59	Ovid Technologies	Ovid MEDLINE(R)	31486548	Interventions for unexplained infertility: a systematic review and network meta-analysis.	Cochrane Database of Systematic Reviews. 9:CD012692, 2019 09 05.	Cochrane Database Syst Rev. 9:CD012692, 2019 09 05.	1	From MEDLINE, a database of the U.S. National Library of Medicine.	MEDLINE	Wang R Danhof NA Tjon-Kon-Fat RI Eijkemans MJ Bossuyt PM Mochtar MH van der Veen F Bhattacharya S Mol BWJ van Wely M		Wang, Rui Danhof, Nora A Tjon-Kon-Fat, Raissa I Eijkemans, Marinus Jc Bossuyt, Patrick Mm Mochtar, Monique H van der Veen, Fulco Bhattacharya, Siladitya Mol, Ben Willem J van Wely, Madelon	Wang, Rui. Department of Obstetrics and Gynaecology, Monash University, Clayton, VIC, Australia, 3168.	The Cochrane database of systematic reviews	Journal available in: Electronic Citation processed from: Internet	100909747	Cochrane Database Syst Rev	Index Medicus	England		BACKGROUND: Clinical management for unexplained infertility includes expectant management as well as active treatments, including ovarian stimulation (OS), intrauterine insemination (IUI), OS-IUI, and in vitro fertilisation (IVF) with or without intracytoplasmic sperm injection (ICSI). Existing systematic reviews have conducted head-to-head comparisons of these interventions using pairwise meta-a…	1469-493X	1361-6137	https://dx.doi.org/10.1002/14651858.CD012692.pub2	Journal Article Research Support, Non-U.S. Gov't Systematic Review	10.1002/14651858.CD012692.pub2 [doi] PMC6727181 [pmc]	epublish		English	Arch Gynecol Obstet. 2006 Aug;274(5):279-83 PMID: 16847636 [https://www.ncbi.nlm.nih.gov/pubmed/16847636] Minerva Ginecol. 2014 Jun;66(3):309-12 PMID: 24971787 [https://www.ncbi.nlm.nih.gov/pubmed/24971787] Gynecol Endocrinol. 1990 Jun;4(2):75-83 PMID: 2204251 [https://www.ncbi.nlm.nih.gov/pubmed/2204251] Obstet Gynecol. 1993 Nov;82(5):780-6 PMID: 8414326 [https://www.ncbi.nlm.nih.gov/pubmed/8414…	20190905	2019 09 05	2019/09/06 06:00	2019/10/18 06:00	2019/09/06 06:00	2019	20200905	20201215	Click here for full text options	9	CD012692				https://www.ncbi.nlm.nih.gov/pmc/articles/PMC6727181		20191017	Birth Rate Female Fertility Agents, Female/tu [Therapeutic Use] Fertilization in Vitro/mt [Methods] Humans Infertility, Female/et [Etiology] *Infertility, Female/th [Therapy] Network Meta-Analysis Ovulation Induction/mt [Methods] Pregnancy *Pregnancy Rate Randomized Controlled Trials as Topic *Reproductive Techniques, Assisted Sperm Injections, Intracytoplasmic/mt [Methods]
60	Ovid Technologies	Ovid MEDLINE(R)	31474436	The role of DEFB126 variation in male infertility and medically assisted reproduction technique outcome.	Reproductive Biomedicine Online. 39(4):649-657, 2019 Oct.	Reprod Biomed Online. 39(4):649-657, 2019 Oct.	1	From MEDLINE, a database of the U.S. National Library of Medicine.	MEDLINE	Boroujeni PB Ebrahimian S Abedini M Chayjan MR Hassani M Gourabi H Sadighi-Gilani MA Sabbaghian M Meybodi AM		Boroujeni, Parnaz Borjian Ebrahimian, Somayeh Abedini, Maryam Chayjan, Maral Rostami Hassani, Mahdye Gourabi, Hamid Sadighi-Gilani, Mohammad Ali Sabbaghian, Marjan Meybodi, Anahita Mohseni	Boroujeni, Parnaz Borjian. Department of Genetics, Reproductive Biomedicine Research Centre, Royan Institute for Reproductive Biomedicine, ACECR Tehran, Iran. Ebrahimian, Somayeh. Department of Genetics, Reproductive Biomedicine Research Centre, Royan Institute for Reproductive Biomedicine, ACECR Tehran, Iran. Abedini, Maryam. Department of Genetics, Reproductive Biomedicine Research Centre, Roya…	Reproductive biomedicine online	Journal available in: Print-Electronic Citation processed from: Internet	101122473	Reprod Biomed Online	Index Medicus	Netherlands	Assisted reproductive technology; DEFB126; Genetic variation; Male infertility; Sperm glycocalyx	RESEARCH QUESTION: Human DEFB126 is an important component of the glycocalyx of human spermatozoa. Beta-defensins play a primary role in male infertility due to their involvement in maturation and capacitation of spermatozoa. A 2-nt deletion of DEFB126 affects sperm function and so this study investigated the possible association between DEFB126 variants and its protein expression on medically as…	1472-6491	1472-6483	https://dx.doi.org/10.1016/j.rbmo.2019.05.012	Journal Article	S1472-6483(19)30550-4 [pii] 10.1016/j.rbmo.2019.05.012 [doi]	ppublish	2018/11/20 [received] 2019/04/24 [revised] 2019/05/17 [accepted]	English		20190521	2019 Oct	2019/09/03 06:00	2020/08/21 06:00	2019/09/03 06:00	2019	20200820	20201215	Click here for full text options	39	649-657		S1472-6483(19)30550-4	4			20200820	Adult Case-Control Studies Female Genetic Association Studies Genetic Predisposition to Disease Genotype Humans Infertility, Male/ep [Epidemiology] *Infertility, Male/ge [Genetics] *Infertility, Male/th [Therapy] Male Middle Aged *Polymorphism, Single Nucleotide Pregnancy Pregnancy Outcome/ep [Epidemiology] Reproductive Techniques, Assisted/sn [Statistics & Numerical Data] *Reproductive Technique…
61	Ovid Technologies	Ovid MEDLINE(R)	31439397	The management of unexplained infertility: an evidence-based guideline from the Canadian Fertility and Andrology Society. [Review]	Reproductive Biomedicine Online. 39(4):633-640, 2019 Oct.	Reprod Biomed Online. 39(4):633-640, 2019 Oct.	1	From MEDLINE, a database of the U.S. National Library of Medicine.	MEDLINE	Buckett W Sierra S		Buckett, William Sierra, Sony	Buckett, William. Department of Obstetrics and Gynecology, McGill University, Quebec, Canada. Electronic address: william.buckett@muhc.mcgill.ca. Sierra, Sony. Department of Obstetrics and Gynaecology, University of Toronto, Ontario, Canada and TRIO Fertility, 655 Bay Street, Toronto Ontario, Canada.	Reproductive biomedicine online	Journal available in: Print-Electronic Citation processed from: Internet	101122473	Reprod Biomed Online	Index Medicus	Netherlands	Evidence-based management; Expectant management; IVF; Intrauterine insemination (IUI); Unexplained infertility	Unexplained infertility is a common diagnosis affecting as many as 50% of couples seeking infertility care. As a diagnosis of exclusion, its treatment remains largely empirical. Historically, a step-wise progression in treatment has been initiated with the least invasive, least expensive option followed by a gradual progression to therapies using assisted reproductive technology. In recent years …	1472-6491	1472-6483	https://dx.doi.org/10.1016/j.rbmo.2019.05.023	Journal Article Practice Guideline Review	S1472-6483(19)30629-7 [pii] 10.1016/j.rbmo.2019.05.023 [doi]	ppublish	2019/05/01 [received] 2019/05/21 [revised] 2019/05/22 [accepted]	English		20190711	2019 Oct	2019/08/24 06:00	2020/08/21 06:00	2019/08/24 06:00	2019	20200820	20201215	Click here for full text options	39	633-640		S1472-6483(19)30629-7	4			20200820	Andrology/og [Organization & Administration] *Andrology/st [Standards] Canada Evidence-Based Practice/st [Standards] *Evidence-Based Practice Female Fertility/ph [Physiology] Humans Infertility/di [Diagnosis] Infertility/et [Etiology] *Infertility/th [Therapy] Male Pregnancy *Reproductive Techniques, Assisted/st [Standards] Societies, Medical/st [Standards]
62	Ovid Technologies	Ovid MEDLINE(R)	31301050	Interventions to Prevent Sperm DNA Damage Effects on Reproduction.	Advances in Experimental Medicine & Biology. 1166:119-148, 2019.	Adv Exp Med Biol. 1166:119-148, 2019.	1	From MEDLINE, a database of the U.S. National Library of Medicine.	MEDLINE	Esteves SC	Esteves, Sandro C; ORCID: https://orcid.org/0000-0002-1313-9680	Esteves, Sandro C	Esteves, Sandro C. ANDROFERT, Andrology and Human Reproduction Clinic, Referral Center for Male Reproduction, Campinas, SP, Brazil. s.esteves@androfert.com.br. Esteves, Sandro C. Department of Surgery (Division of Urology), University of Campinas (UNICAMP), Campinas, SP, Brazil. s.esteves@androfert.com.br. Esteves, Sandro C. Faculty of Health, Aarhus University, Aarhus, Denmark. s.esteves@androfe…	Advances in experimental medicine and biology	Journal available in: Print Citation processed from: Print	0121103, 2lu	Adv Exp Med Biol	Index Medicus	United States	Assisted reproductive technology; In vitro fertilization; Intracytoplasmic sperm injection; Intrauterine insemination; Lifestyle modifications; Male infertility; Recurrent pregnancy loss; Semen analysis; Sperm DNA fragmentation; Testicular sperm; Unexplained infertility; Varicocele	Excessive oxidation and antioxidant imbalance resulting from several conditions may cause sperm DNA damage, which, in turn, affect male fertility, both natural and assisted. Sperm DNA damage transferred to the embryo might also affect the health of offspring. Several conditions associated with excessive oxidative stress are modifiable by the use of specific treatments, lifestyle changes, and aver…		0065-2598	https://dx.doi.org/10.1007/978-3-030-21664-1_8	Journal Article	10.1007/978-3-030-21664-1_8 [doi]	ppublish		English			2019	2019/07/14 06:00	2019/09/12 06:00	2019/07/14 06:00	2019	20190911	20201215	Click here for full text options	1166	119-148					0065-2598	20190911	*DNA Damage Environmental Exposure/pc [Prevention & Control] *Environmental Exposure Humans Male Occupational Exposure/pc [Prevention & Control] Oxidative Stress *Reproduction Spermatozoa/pa [Pathology] *Spermatozoa
63	Ovid Technologies	Ovid MEDLINE(R)	31238206	The association of thyroid stimulating hormone levels and intrauterine insemination outcomes of euthyroid unexplained subfertile couples.	European Journal of Obstetrics, Gynecology, & Reproductive Biology. 240:99-102, 2019 Sep.	Eur J Obstet Gynecol Reprod Biol. 240:99-102, 2019 Sep.	1	From MEDLINE, a database of the U.S. National Library of Medicine.	MEDLINE	Turgay B Sukur YE Ulubasoglu H Sonmezer M Berker B Atabekoglu C Aytac R Ozmen B		Turgay, Batuhan Sukur, Yavuz Emre Ulubasoglu, Hasan Sonmezer, Murat Berker, Bulent Atabekoglu, Cem Aytac, Rusen Ozmen, Batuhan	Turgay, Batuhan. Ankara University School of Medicine, Department of Obstetrics and Gynecology, Ankara, Turkey. Electronic address: batuhanturgay@hotmail.com. Sukur, Yavuz Emre. Ankara University School of Medicine, Department of Obstetrics and Gynecology, Ankara, Turkey. Ulubasoglu, Hasan. Ondokuz Mayis University School of Medicine, Department of Obstetrics and Gynecology, Samsun, Turkey. Sonme…	European journal of obstetrics, gynecology, and reproductive biology	Journal available in: Print-Electronic Citation processed from: Internet	e4l, 0375672	Eur J Obstet Gynecol Reprod Biol	Index Medicus	Ireland	Assisted reproductive technology; Infertility; Intrauterine insemination; Thyroid antibody; Thyroid stimulating hormone	OBJECTIVE: To investigate the effect of different TSH (0.5-2.49 mIU/L and 2.5-4.5 mIU/L) levels on intrauterine insemination (IUI) outcomes of euthyroid unexplained subfertile patients who are negative for thyroid antibodies. STUDY DESIGN: In this retrospective cohort study, data of euthyroid subfertile patients who underwent IUI due to unexplained infertility at a university-based infertility cl…	1872-7654	0301-2115	https://dx.doi.org/10.1016/j.ejogrb.2019.06.022	Journal Article	S0301-2115(19)30311-2 [pii] 10.1016/j.ejogrb.2019.06.022 [doi]	ppublish	2018/09/27 [received] 2019/05/25 [revised] 2019/06/16 [accepted]	English		20190617	2019 Sep	2019/06/27 06:00	2020/02/12 06:00	2019/06/26 06:00	2019	20200211	20201215	Click here for full text options	240	99-102		S0301-2115(19)30311-2				20200211	Adult Female *Fertilization in Vitro Humans Infertility/bl [Blood] *Infertility/th [Therapy] *Insemination, Artificial/mt [Methods] Male Pregnancy Pregnancy Rate Retrospective Studies *Thyrotropin/bl [Blood] Treatment Outcome Young Adult
64	Ovid Technologies	Ovid MEDLINE(R)	31203470	Sperm Morphology: History, Challenges, and Impact on Natural and Assisted Fertility. [Review]	Current Urology Reports. 20(8):43, 2019 Jun 15.	Curr Urol Rep. 20(8):43, 2019 Jun 15.	1	From MEDLINE, a database of the U.S. National Library of Medicine.	MEDLINE	Danis RB Samplaski MK		Danis, Rachel B Samplaski, Mary K	Danis, Rachel B. Division of Reproductive Endocrinology, University of Southern California, 2020 Zonal Avenue, IRD 534, Los Angeles, CA, 90033, USA. Rachel.danis@med.usc.edu. Samplaski, Mary K. Institute of Urology, University of Southern California, 1441 Eastlake Avenue, Suite 7416, Los Angeles, CA, 90089, USA.	Current urology reports	Journal available in: Electronic Citation processed from: Internet	100900943	Curr Urol Rep	Index Medicus	United States	Assisted reproductive technology; Infertility; Male factor; Semen analysis; Sperm morphology; Teratozoospermia	PURPOSE OF REVIEW: The classification of morphologically normal sperm has been progressively redefined. Concurrently, our understanding of the significance of sperm morphology in relation to male factor infertility has evolved. In this review, we will discuss the evolution of sperm morphology assessment and factors that contribute to its measurement variability. We will examine the impact of sper…	1534-6285	1527-2737	https://dx.doi.org/10.1007/s11934-019-0911-7	Journal Article Review	10.1007/s11934-019-0911-7 [doi] 10.1007/s11934-019-0911-7 [pii]	epublish		English	Fertil Steril. 1999 Apr;71(4):627-32 PMID: 10202870 [https://www.ncbi.nlm.nih.gov/pubmed/10202870] Int J Androl. 2000 Feb;23(1):22-8 PMID: 10632758 [https://www.ncbi.nlm.nih.gov/pubmed/10632758] Hum Reprod. 2001 Jan;16(1):110-114 PMID: 11139547 [https://www.ncbi.nlm.nih.gov/pubmed/11139547] Fertil Steril. 2001 Feb;75(2):237-48 PMID: 11172821 [https://www.ncbi.nlm.nih.gov/pubmed/11172821] J Androl…	20190615	2019 Jun 15	2019/06/17 06:00	2019/09/10 06:00	2019/06/17 06:00	2019	20200225	20201215	Click here for full text options	20	43			8			20190909	Cell Count Female Fertility/ph [Physiology] Humans *Infertility, Male/et [Etiology] *Infertility, Male/pa [Pathology] Male Pregnancy Pregnancy Outcome Prognosis Reproduction/ph [Physiology] *Reproductive Techniques, Assisted *Semen Analysis/mt [Methods] *Spermatozoa/cy [Cytology] *Spermatozoa/pa [Pathology]
65	Ovid Technologies	Ovid MEDLINE(R)	31059860	Predictive factors for pregnancy after controlled ovarian stimulation and intrauterine insemination: A retrospective analysis of 4146 cycles.	Journal of Gynecology Obstetrics and Human Reproduction. 48(10):811-815, 2019 Dec.	J Gynecol Obstet Hum Reprod. 48(10):811-815, 2019 Dec.	1	From MEDLINE, a database of the U.S. National Library of Medicine.	MEDLINE	Michau A El Hachem H Galey J Le Parco S Perdigao S Guthauser B Rousseau A Dahoun M Guillaume C Tabchouri N Hammoud I		Michau, Adelie El Hachem, Hady Galey, Julie Le Parco, Soizic Perdigao, Simone Guthauser, Bruno Rousseau, Agathe Dahoun, Mehdi Guillaume, Cindy Tabchouri, Nicolas Hammoud, Ibrahim	Michau, Adelie. ART Center, Institut Mutualiste Montsouris (IMM), 42 Boulevard Jourdan, 75014 Paris, France. Electronic address: adelie.louise.michau@gmail.com. El Hachem, Hady. Department of Obstetrics and Gynecology, Clemenceau Medical Center, Beirut, Lebanon. Electronic address: hadyhachem@hotmail.com. Galey, Julie. ART Center, Institut Mutualiste Montsouris (IMM), 42 Boulevard Jourdan, 75014 …	Journal of gynecology obstetrics and human reproduction	Journal available in: Print-Electronic Citation processed from: Internet	101701588	J Gynecol Obstet Hum Reprod	Index Medicus	France	Controlled ovarian stimulation; Intra uterine insemination; Predictive factors; Pregnancy	BACKGROUND: The variability in indications and low rate of pregnancy compared to IVF have led many authors to dismiss IUI and offer IVF first-line instead. OBJECTIVES: To determine what are the predictive factors for clinical pregnancy (CP) and live birth (LB) in intrauterine insemination (IUI) cycles following controlled ovarian stimulation (COS). METHODS: Retrospective unicentric study, between…	2468-7847	2468-7847	https://dx.doi.org/10.1016/j.jogoh.2019.05.006	Journal Article	S2468-7847(19)30091-1 [pii] 10.1016/j.jogoh.2019.05.006 [doi]	ppublish	2019/02/11 [received] 2019/04/26 [revised] 2019/05/02 [accepted]	English		20190503	2019 Dec	2019/05/07 06:00	2020/04/11 06:00	2019/05/07 06:00	2019	20200410	20201215	Click here for full text options	48	811-815		S2468-7847(19)30091-1	10			20200410	Adult Age Factors Anovulation/co [Complications] Chi-Square Distribution Endometriosis/co [Complications] Female Humans Infertility, Female/et [Etiology] *Infertility, Female/th [Therapy] Infertility, Male *Insemination, Artificial/mt [Methods] Insemination, Artificial/sn [Statistics & Numerical Data] Live Birth Logistic Models Male Multivariate Analysis Odds Ratio Ovarian Reserve *Ovulation Indu…
66	Ovid Technologies	Ovid MEDLINE(R)	30991443	Screening hysteroscopy in subfertile women and women undergoing assisted reproduction.	Cochrane Database of Systematic Reviews. 4:CD012856, 2019 04 16.	Cochrane Database Syst Rev. 4:CD012856, 2019 04 16.	1	From MEDLINE, a database of the U.S. National Library of Medicine.	MEDLINE	Kamath MS Bosteels J D'Hooghe TM Seshadri S Weyers S Mol BWJ Broekmans FJ Sunkara SK		Kamath, Mohan S Bosteels, Jan D'Hooghe, Thomas M Seshadri, Srividya Weyers, Steven Mol, Ben Willem J Broekmans, Frank J Sunkara, Sesh Kamal	Kamath, Mohan S. Department of Reproductive Medicine, Christian Medical College, Ida Scudder Road, Vellore, Tamil Nadu, India, 632004.	The Cochrane database of systematic reviews	Journal available in: Electronic Citation processed from: Internet	100909747	Cochrane Database Syst Rev	Index Medicus	England		BACKGROUND: Screening hysteroscopy in infertile women with unexplained infertility, or prior to intrauterine insemination (IUI) or in vitro fertilisation (IVF) may reveal intrauterine pathology that may not be detected by routine transvaginal ultrasound. Hysteroscopy, whether purely diagnostic or operative may improve reproductive outcomes. OBJECTIVES: To assess the effectiveness and safety of sc…	1469-493X	1361-6137	https://dx.doi.org/10.1002/14651858.CD012856.pub2	Journal Article Research Support, Non-U.S. Gov't Systematic Review	10.1002/14651858.CD012856.pub2 [doi] PMC6472583 [pmc]	epublish		English	Reprod Biomed Online. 2013 Jun;26(6):619-26 PMID: 23602685 [https://www.ncbi.nlm.nih.gov/pubmed/23602685] Lancet. 2016 Jun 25;387(10038):2622-2629 PMID: 27132052 [https://www.ncbi.nlm.nih.gov/pubmed/27132052] Int J Fertil Steril. 2015 Jul-Sep;9(2):168-75 PMID: 26246874 [https://www.ncbi.nlm.nih.gov/pubmed/26246874] Facts Views Vis Obgyn. 2014;6(4):235-9 PMID: 25593699 [https://www.ncbi.nlm.nih.go…	20190416	2019 04 16	2019/04/17 06:00	2019/05/29 06:00	2019/04/17 06:00	2019	20200730	20201215	Click here for full text options	4	CD012856				https://www.ncbi.nlm.nih.gov/pmc/articles/PMC6472583		20190528	Female Fertilization in Vitro Humans Hysteroscopy/ae [Adverse Effects] *Hysteroscopy/mt [Methods] *Infertility, Female/di [Diagnosis] Live Birth Pregnancy Pregnancy Rate Randomized Controlled Trials as Topic *Reproductive Techniques, Assisted
67	Ovid Technologies	Ovid MEDLINE(R)	30981620	Follicle stimulating hormone or clomiphene citrate in intrauterine insemination with ovarian stimulation for unexplained subfertility: a role for treatment selection markers?.	Reproductive Biomedicine Online. 38(6):938-942, 2019 Jun.	Reprod Biomed Online. 38(6):938-942, 2019 Jun.	1	From MEDLINE, a database of the U.S. National Library of Medicine.	MEDLINE	Danhof NA van Eekelen R Repping S Mol BWJ van der Veen F van Wely M Mochtar MH SUPER Study group		Danhof, N A van Eekelen, R Repping, S Mol, B W J van der Veen, F van Wely, M Mochtar, M H SUPER Study group	Danhof, N A. Centre for Reproductive Medicine, Academic Medical Centre, Amsterdam. van Eekelen, R. Centre for Reproductive Medicine, Academic Medical Centre, Amsterdam. Repping, S. Centre for Reproductive Medicine, Academic Medical Centre, Amsterdam. Mol, B W J. Department of Obstetrics and Gynaecology, Monash University, Clayton, Victoria, Australia. van der Veen, F. Centre for Reproductive Medi…	Reproductive biomedicine online	Journal available in: Print-Electronic Citation processed from: Internet	101122473	Reprod Biomed Online	Index Medicus	Netherlands	Clomiphene citrate; Follicle stimulating hormone; IUI; Intrauterine insemination; Treatment selection markers	RESEARCH QUESTION: Can women be identified, on the basis of baseline patient characteristics, as having better chances of an ongoing pregnancy with FSH instead of clomiphene citrate as stimulation agent in intrauterine insemination for unexplained subfertility? DESIGN: A secondary analysis of a multicentre randomized controlled superiority trial; the SUPER study. Between July 2013 and March 2016,…	1472-6491	1472-6483	https://dx.doi.org/10.1016/j.rbmo.2019.01.014	Journal Article Multicenter Study Randomized Controlled Trial	S1472-6483(19)30105-1 [pii] 10.1016/j.rbmo.2019.01.014 [doi]	ppublish	2018/09/10 [received] 2019/01/11 [revised] 2019/01/24 [accepted]	English		20190302	2019 Jun	2019/04/15 06:00	2020/07/11 06:00	2019/04/15 06:00	2019	20200710	20201215	Click here for full text options	38	938-942		S1472-6483(19)30105-1	6			20200710	Adult *Clomiphene/tu [Therapeutic Use] Data Interpretation, Statistical Female Fertility Agents, Female Fertilization in Vitro *Follicle Stimulating Hormone/tu [Therapeutic Use] Humans Infertility, Female/th [Therapy] *Insemination, Artificial/mt [Methods] *Insemination, Artificial, Homologous/mt [Methods] *Ovulation Induction/mt [Methods] Pregnancy Pregnancy Outcome Pregnancy Rate Treatment Outc…
68	Ovid Technologies	Ovid MEDLINE(R)	30946209	The role of anti-Mullerian hormone in prediction of pregnancy in young and older women with unexplained infertility undergoing intrauterine insemination.	Journal of the Chinese Medical Association: JCMA. 82(4):300-304, 2019 Apr.	J Chin Med Assoc. 82(4):300-304, 2019 Apr.	1	From MEDLINE, a database of the U.S. National Library of Medicine.	MEDLINE	Seckin B Tokmak A Yumusak OH		Seckin, Berna Tokmak, Aytekin Yumusak, Omer Hamid		Journal of the Chinese Medical Association : JCMA	Journal available in: Print Citation processed from: Internet	101174817	J Chin Med Assoc	Index Medicus	Netherlands		BACKGROUND: Serum anti-Mullerian hormone (AMH) level is considered to be a reliable marker of ovarian reserve. However, there are conflicting reports on the role of AMH level in predicting pregnancy after intrauterine insemination (IUI) cycles. The aim of this study is to investigate the clinical value of AMH in predicting pregnancy in younger and older women with unexplained infertility undergoi…	1728-7731	1726-4901	https://dx.doi.org/10.1097/JCMA.0000000000000023	Journal Article	10.1097/JCMA.0000000000000023 [doi] 02118582-201904000-00011 [pii]	ppublish		English			2019 Apr	2019/04/05 06:00	2020/03/10 06:00	2019/04/05 06:00	2019	20200309	20201215	Click here for full text options	82	300-304			4			20200309	Adult Anti-Mullerian Hormone/bl [Blood] *Anti-Mullerian Hormone/ph [Physiology] Female Fertilization in Vitro Humans *Infertility, Female/th [Therapy] *Insemination, Artificial Pregnancy *Pregnancy Rate Retrospective Studies	Comment in: J Chin Med Assoc. 2019 Apr;82(4):249-250; PMID: 30946205 [https://www.ncbi.nlm.nih.gov/pubmed/30946205]
69	Ovid Technologies	Ovid MEDLINE(R)	30928300	Consultation and treatment behaviour of infertile couples in China: a population-based study.	Reproductive Biomedicine Online. 38(6):917-925, 2019 Jun.	Reprod Biomed Online. 38(6):917-925, 2019 Jun.	1	From MEDLINE, a database of the U.S. National Library of Medicine.	MEDLINE	Zheng D Zhou Z Li R Wu H Xu S Kang Y Cao Y Chen X Zhu Y Xu S Chen ZJ Mol BW Qiao J		Zheng, Danni Zhou, Zehong Li, Rong Wu, Hongping Xu, Suxin Kang, Yuefan Cao, Yunxia Chen, Xiujuan Zhu, Yimin Xu, Shuguang Chen, Zi-Jiang Mol, Ben Willem Qiao, Jie	Zheng, Danni. Centre for Reproductive Medicine, Department of Obstetrics and Gynecology, Peking University Third Hospital, Beijing 100191, China; National Clinical Research Centre for Obstetrics and Gynecology, Beijing 100191, China; Key Laboratory of Assisted Reproduction (Peking University), Ministry of Education, Beijing 100191, China; Beijing Key Laboratory of Reproductive Endocrinology and A…	Reproductive biomedicine online	Journal available in: Print-Electronic Citation processed from: Internet	101122473	Reprod Biomed Online	Index Medicus	Netherlands	Consultation-seeking behaviour; Diagnosis; Infertility; Treatment	RESEARCH QUESTION: The prevalence of infertility in couples actively trying to conceive is 25%. What is the consultation-seeking behaviour, diagnosis and related treatment in infertile couples across China? DESIGN: Large cross-sectional population-based study in 2010-2011, in which 25,270 couples from eight provinces/municipalities in China were approached by a multistage stratified cluster sampl…	1472-6491	1472-6483	https://dx.doi.org/10.1016/j.rbmo.2018.11.034	Journal Article	S1472-6483(19)30014-8 [pii] 10.1016/j.rbmo.2018.11.034 [doi]	ppublish	2018/08/10 [received] 2018/11/09 [revised] 2018/11/20 [accepted]	English		20190108	2019 Jun	2019/04/01 06:00	2020/07/11 06:00	2019/04/01 06:00	2019	20200710	20201215	Click here for full text options	38	917-925		S1472-6483(19)30014-8	6			20200710	Adult Body Mass Index China/ep [Epidemiology] Cluster Analysis Cross-Sectional Studies Female Health Knowledge, Attitudes, Practice Humans *Infertility, Female/px [Psychology] *Infertility, Female/th [Therapy] *Infertility, Male/px [Psychology] *Infertility, Male/th [Therapy] Insemination, Artificial/mt [Methods] Male Medicine, Chinese Traditional Patient Participation Pregnancy Prevalence Regres…
70	Ovid Technologies	Ovid MEDLINE(R)	30910145	Gonadotropin releasing hormone antagonist use in controlled ovarian stimulation and intrauterine insemination cycles in women with polycystic ovary syndrome.	Taiwanese Journal of Obstetrics & Gynecology. 58(2):234-238, 2019 Mar.	Taiwan. j. obstet. gynecol.. 58(2):234-238, 2019 Mar.	1	From MEDLINE, a database of the U.S. National Library of Medicine.	MEDLINE	Ozelci R Dilbaz S Dilbaz B Cirik DA Yilmaz S Tekin OM		Ozelci, Runa Dilbaz, Serdar Dilbaz, Berna Cirik, Derya Akdag Yilmaz, Saynur Tekin, Ozlem Moraloglu	Ozelci, Runa. Department of Reproductive Endocrinology and Infertility, Etlik Zubeyde Hanim Women's Health Training and Research Hospital, Ankara, Turkey. Electronic address: runakara@mail.com. Dilbaz, Serdar. Department of Reproductive Endocrinology and Infertility, Etlik Zubeyde Hanim Women's Health Training and Research Hospital, Ankara, Turkey. Dilbaz, Berna. Department of Reproductive Endocr…	Taiwanese journal of obstetrics & gynecology	Journal available in: Print Citation processed from: Internet	101213819	Taiwan J Obstet Gynecol	Index Medicus	China (Republic : 1949- )	Controlled ovarian hyperstimulation; GnRH antagonist; In vitro fertilization; PCOS; Premature luteinization	OBJECTIVE: To evaluate the effect of the GnRH antagonist on gonadotropin ovulation induction in women with PCOS. MATERIALS AND METHODS: A total of 175 intrauterine insemination (IUI) cycles in women with polycystic ovary syndrome (PCOS) were included in the study. Women in the control group (n = 87) underwent controlled ovarian stimulation (COS) with recombinant follicle stimulating hormone (r-FS…	1875-6263	1028-4559	https://dx.doi.org/10.1016/j.tjog.2019.01.012	Journal Article	S1028-4559(19)30012-9 [pii] 10.1016/j.tjog.2019.01.012 [doi]	ppublish	2018/07/05 [accepted]	English			2019 Mar	2019/03/27 06:00	2019/04/24 06:00	2019/03/27 06:00	2019	20190423	20201215	Click here for full text options	58	234-238		S1028-4559(19)30012-9	2			20190423	Adult Case-Control Studies *Chorionic Gonadotropin, beta Subunit, Human/ai [Antagonists & Inhibitors] Female Follicle Stimulating Hormone/ad [Administration & Dosage] Gonadotropin-Releasing Hormone/ad [Administration & Dosage] *Gonadotropin-Releasing Hormone/aa [Analogs & Derivatives] Gonadotropin-Releasing Hormone/pd [Pharmacology] *Hormone Antagonists/ad [Administration & Dosage] Hormone Antago…
71	Ovid Technologies	Ovid MEDLINE(R)	30674305	The association between endometrial thickness and pregnancy outcome in gonadotropin-stimulated intrauterine insemination cycles.	Reproductive Biology & Endocrinology. 17(1):14, 2019 Jan 23.	Reprod Biol Endocrinol. 17(1):14, 2019 Jan 23.	1	From MEDLINE, a database of the U.S. National Library of Medicine.	MEDLINE	Liu Y Ye XY Chan C		Liu, Yiwen Ye, Xiang Y Chan, Crystal	Liu, Yiwen. Faculty of Medicine, University of Toronto, 1 King's College Circle Medical Sciences Building, Room 2109, Toronto, ON, M5S 1A8, Canada. Liu, Yiwen. Department of Obstetrics and Gynaecology, University of Toronto, 123 Edward St. Suite 1200, Toronto, ON, M5G 1E2, Canada. Ye, Xiang Y. Maternal Infant Care Research Centre, Mount Sinai Hospital, 700 University Ave, Toronto, ON, M5G 1X6, Ca…	Reproductive biology and endocrinology : RB&E	Journal available in: Electronic Citation processed from: Internet	101153627	Reprod Biol Endocrinol	Index Medicus	England	Clinical pregnancy; Endometrial stripe thickness; Injectable gonadotropins; Intrauterine insemination; Pregnancy outcome	BACKGROUND: Intrauterine insemination (IUI) is the first-line treatment for non-tubal infertility. Injectable gonadotropins are often chosen as adjunctive stimulation to promote the growth of ovarian follicles in IUI cycles. The growing follicles produce estrogen, which induces endometrial proliferation and increased endometrial stripe thickness (EST). The association between EST and pregnancy ou…	1477-7827	1477-7827	https://dx.doi.org/10.1186/s12958-019-0455-1	Journal Article	10.1186/s12958-019-0455-1 [doi] 10.1186/s12958-019-0455-1 [pii] PMC6345006 [pmc]	epublish	2018/08/07 [received] 2019/01/09 [accepted]	English	Fertil Steril. 2000 Jan;73(1):106-13 PMID: 10632422 [https://www.ncbi.nlm.nih.gov/pubmed/10632422] J Reprod Med. 2000 Mar;45(3):195-200 PMID: 10756496 [https://www.ncbi.nlm.nih.gov/pubmed/10756496] Int J Gynaecol Obstet. 2003 Jan;80(1):49-53 PMID: 12527460 [https://www.ncbi.nlm.nih.gov/pubmed/12527460] Int J Gynaecol Obstet. 2003 Jun;81(3):287-92 PMID: 12767571 [https://www.ncbi.nlm.nih.gov/pubme…	20190123	2019 Jan 23	2019/01/25 06:00	2019/02/08 06:00	2019/01/25 06:00	2019	20200225	20201215	Click here for full text options	17	14			1	https://www.ncbi.nlm.nih.gov/pmc/articles/PMC6345006		20190207	Adult *Endometrium/ah [Anatomy & Histology] Female Fertilization in Vitro/mt [Methods] *Gonadotropins/tu [Therapeutic Use] Humans *Infertility, Female/th [Therapy] *Insemination, Artificial/mt [Methods] Ovulation Induction/mt [Methods] Pregnancy Pregnancy Rate Retrospective Studies
72	Ovid Technologies	Ovid MEDLINE(R)	30609970	Ovarian stimulation and endometriosis progression or recurrence: a systematic review.	Reproductive Biomedicine Online. 38(2):185-194, 2019 Feb.	Reprod Biomed Online. 38(2):185-194, 2019 Feb.	1	From MEDLINE, a database of the U.S. National Library of Medicine.	MEDLINE	Somigliana E Vigano P Benaglia L Busnelli A Paffoni A Vercellini P		Somigliana, Edgardo Vigano, Paola Benaglia, Laura Busnelli, Andrea Paffoni, Alessio Vercellini, Paolo	Somigliana, Edgardo. Department of Clinical Sciences and Community Health, Universita degli Studi di Milano, Milan, Italy; Department of Obstetrics and Gynecology, Fondazione IRCCS Ca' Granda Ospedale Maggiore Policlinico, Milan, Italy. Electronic address: edgardo.somigliana@unimi.it. Vigano, Paola. Division of Genetics and Cell Biology, Reproductive Sciences Laboratory, IRCCS Ospedale San Raffae…	Reproductive biomedicine online	Journal available in: Print-Electronic Citation processed from: Internet	101122473	Reprod Biomed Online	Index Medicus	Netherlands	Endometriosis; IVF; Intrauterine insemination; Ovarian stimulation; Recurrence	Available evidence on the impact of ovarian stimulation on the progression of endometriosis or its recurrence was systematically reviewed. Data from ovarian stimulation alone, or associated with intrauterine insemination (IUI) or IVF, were included. Sixteen studies were selected. Initial case reports (n = 11) documented some severe clinical complications. However, subsequent observational studies…	1472-6491	1472-6483	https://dx.doi.org/10.1016/j.rbmo.2018.11.021	Journal Article Systematic Review	S1472-6483(18)30634-5 [pii] 10.1016/j.rbmo.2018.11.021 [doi]	ppublish	2018/05/02 [received] 2018/07/27 [revised] 2018/11/12 [accepted]	English		20181223	2019 Feb	2019/01/06 06:00	2020/03/31 06:00	2019/01/06 06:00	2019	20200330	20201215	Click here for full text options	38	185-194		S1472-6483(18)30634-5	2			20200330	Disease Progression *Endometriosis/et [Etiology] Endometriosis/pa [Pathology] Female Fertilization in Vitro/ae [Adverse Effects] Humans *Infertility, Female *Ovulation Induction/ae [Adverse Effects] Recurrence
73	Ovid Technologies	Ovid MEDLINE(R)	30557636	Hysteroscopic Resection of Endometrial Polyps and Assisted Reproductive Technology Pregnancy Outcomes Compared with No Treatment: A Systematic Review.	Journal of Minimally Invasive Gynecology. 26(4):618-627, 2019 May - Jun.	J Minim Invasive Gynecol. 26(4):618-627, 2019 May - Jun.	1	From MEDLINE, a database of the U.S. National Library of Medicine.	MEDLINE	Zhang H He X Tian W Song X Zhang H		Zhang, Huixia He, Xueqing Tian, Wenyan Song, Xueru Zhang, Huiying	Zhang, Huixia. Department of Gynecology and Obstetrics, Tianjin Medical University General Hospital, Tianjin, People's Republic of China (all authors). He, Xueqing. Department of Gynecology and Obstetrics, Tianjin Medical University General Hospital, Tianjin, People's Republic of China (all authors). Tian, Wenyan. Department of Gynecology and Obstetrics, Tianjin Medical University General Hospita…	Journal of minimally invasive gynecology	Journal available in: Print-Electronic Citation processed from: Internet	101235322	J Minim Invasive Gynecol		United States	*ART; *Hysteroscopic polypectomy; *Intrauterine insemination; *Live birth rate; *Pregnancy rate	Endometrial polyps are frequently encountered in the uterine cavity of infertile women. There is much debate regarding the treatment of endometrial polyps in patients who are undergoing assisted reproductive technology (ART). A systematic review was performed by searching PubMed, Embase, and the Cochrane Library for retrospective or prospective studies that compared the effect of hysteroscopic re…	1553-4669	1553-4650	https://dx.doi.org/10.1016/j.jmig.2018.10.024	Journal Article Research Support, Non-U.S. Gov't Systematic Review	S1553-4650(18)31408-0 [pii] 10.1016/j.jmig.2018.10.024 [doi]	ppublish	2018/08/26 [received] 2018/10/06 [revised] 2018/10/29 [accepted]	English		20181215	2019 May - Jun	2018/12/18 06:00	2019/08/06 06:00	2018/12/18 06:00	2019	20190805	20201215	Click here for full text options	26	618-627		S1553-4650(18)31408-0	4			20190805	Abortion, Spontaneous/et [Etiology] Embryo Implantation Endometrium/su [Surgery] Female Fertilization in Vitro Humans *Hysteroscopy/mt [Methods] Infertility, Female/et [Etiology] *Infertility, Female/su [Surgery] Live Birth Observational Studies as Topic *Polyps/su [Surgery] Pregnancy Pregnancy Outcome Pregnancy Rate *Reproductive Techniques, Assisted Uterine Diseases/su [Surgery]
74	Ovid Technologies	Ovid MEDLINE(R)	30395266	Is IUI with ovarian stimulation effective in couples with unexplained subfertility?.	Human Reproduction. 34(1):84-91, 2019 Jan 01.	Hum Reprod. 34(1):84-91, 2019 Jan 01.	1	From MEDLINE, a database of the U.S. National Library of Medicine.	MEDLINE	van Eekelen R van Geloven N van Wely M McLernon DJ Mol F Custers IM Steures P Bhattacharya S Mol BW van der Veen F Eijkemans MJ		van Eekelen, R van Geloven, N van Wely, M McLernon, D J Mol, F Custers, I M Steures, P Bhattacharya, S Mol, B W van der Veen, F Eijkemans, M J	van Eekelen, R. Centre for Reproductive Medicine, Academic Medical Centre, Meibergdreef 9, AZ Amsterdam, the Netherlands. van Eekelen, R. Department of Biostatistics and Research Support, Julius Centre, University Medical Centre Utrecht, Heidelberglaan 100, CX Utrecht, the Netherlands. van Geloven, N. Medical Statistics, Department of Biomedical Sciences, Leiden University Medical Centre, Einthov…	Human reproduction (Oxford, England)	Journal available in: Print Citation processed from: Internet	hrp, 8701199	Hum Reprod		England		STUDY QUESTION: Does starting IUI with ovarian stimulation (IUI-OS) within 1.5 years after completion of the fertility workup increase ongoing pregnancy rates compared to expectant management in couples with unexplained subfertility? SUMMARY ANSWER: IUI-OS is associated with higher chances of ongoing pregnancy compared to expectant management in unexplained subfertile couples, specifically those …	1460-2350	0268-1161	https://dx.doi.org/10.1093/humrep/dey329	Journal Article Observational Study Research Support, Non-U.S. Gov't	5160085 [pii] 10.1093/humrep/dey329 [doi]	ppublish	2018/03/03 [received] 2018/10/18 [accepted]	English			2019 Jan 01	2018/11/06 06:00	2019/08/14 06:00	2018/11/06 06:00	2019	20191008	20201215	Click here for full text options	34	84-91			1			20190813	Adult Female Follow-Up Studies Humans *Infertility, Male/th [Therapy] *Insemination, Artificial, Homologous/mt [Methods] Male Netherlands *Ovulation Induction/mt [Methods] Pregnancy Pregnancy Rate Prospective Studies Treatment Outcome
75	Ovid Technologies	Ovid MEDLINE(R)	30239726	Impact of assisted reproduction, infertility, sex and paternal factors on the placental DNA methylome.	Human Molecular Genetics. 28(3):372-385, 2019 02 01.	Hum Mol Genet. 28(3):372-385, 2019 02 01.	1	From MEDLINE, a database of the U.S. National Library of Medicine.	MEDLINE	Choufani S Turinsky AL Melamed N Greenblatt E Brudno M Berard A Fraser WD Weksberg R Trasler J Monnier P 3D cohort study group		Choufani, Sanaa Turinsky, Andrei L Melamed, Nir Greenblatt, Ellen Brudno, Michael Berard, Anick Fraser, William D Weksberg, Rosanna Trasler, Jacquetta Monnier, Patricia 3D cohort study group	Choufani, Sanaa. Genetics and Genome Biology Program, The Hospital for Sick Children, Toronto, Ontario, Canada. Turinsky, Andrei L. Genetics and Genome Biology Program, The Hospital for Sick Children, Toronto, Ontario, Canada. Turinsky, Andrei L. Centre for Computational Medicine, The Hospital for Sick Children, Toronto, Ontario, Canada. Melamed, Nir. Division of Maternal Fetal Medicine, Departme…	Human molecular genetics	Journal available in: Print Citation processed from: Internet	brc, 9208958	Hum Mol Genet	Index Medicus	England		Children conceived using Assisted Reproductive Technologies (ART) have a higher incidence of growth and birth defects, attributable in part to epigenetic perturbations. Both ART and germline defects associated with parental infertility could interfere with epigenetic reprogramming events in germ cells or early embryos. Mouse models indicate that the placenta is more susceptible to the induction o…	1460-2083	0964-6906	https://dx.doi.org/10.1093/hmg/ddy321	Journal Article Research Support, Non-U.S. Gov't	5102486 [pii] 10.1093/hmg/ddy321 [doi] PMC6337702 [pmc]	ppublish	2018/05/25 [received] 2018/08/29 [accepted]	English	Lancet. 2003 Jun 7;361(9373):1975-7 PMID: 12801753 [https://www.ncbi.nlm.nih.gov/pubmed/12801753] Hum Reprod. 2018 Feb 1;33(2):331-340 PMID: 29237055 [https://www.ncbi.nlm.nih.gov/pubmed/29237055] Development. 2004 Aug;131(15):3727-35 PMID: 15240554 [https://www.ncbi.nlm.nih.gov/pubmed/15240554] Am J Hum Genet. 2003 Jan;72(1):156-60 PMID: 12439823 [https://www.ncbi.nlm.nih.gov/pubmed/12439823] Ge…		2019 02 01	2018/09/22 06:00	2019/07/16 06:00	2018/09/22 06:00	2019	20200309	20201215	Click here for full text options	28	372-385			3	https://www.ncbi.nlm.nih.gov/pmc/articles/PMC6337702		20190715	Adult Cohort Studies DNA/me [Metabolism] DNA Methylation/ge [Genetics] Epigenesis, Genetic/ge [Genetics] Epigenomics Female Fertilization in Vitro/ae [Adverse Effects] Genome-Wide Association Study/mt [Methods] Genomic Imprinting/ge [Genetics] Humans Infant Infant, Newborn Infertility, Male/me [Metabolism] Longitudinal Studies Male Middle Aged Models, Animal Ovulation Induction/ae [Adverse Effect…
76	Ovid Technologies	Ovid MEDLINE(R)	29890350	Complicated Clinical Course and Poor Reproductive Outcomes of Women with Tubo-Ovarian Abscess after Fertility Treatments.	Journal of Minimally Invasive Gynecology. 26(1):162-168, 2019 01.	J Minim Invasive Gynecol. 26(1):162-168, 2019 01.	1	From MEDLINE, a database of the U.S. National Library of Medicine.	MEDLINE	Fouks Y Cohen Y Tulandi T Meiri A Levin I Almog B Cohen A		Fouks, Yuval Cohen, Yoni Tulandi, Togas Meiri, Amir Levin, Ishai Almog, Benny Cohen, Aviad	Fouks, Yuval. Lis Maternity Hospital, Department of Obstetrics and Gynecology, Tel Aviv Sourasky Medical Center, Tel Aviv, Israel. Cohen, Yoni. Department of Obstetrics and Gynecology, McGill University, Montreal, Quebec, Canada. Tulandi, Togas. Department of Obstetrics and Gynecology, McGill University, Montreal, Quebec, Canada. Meiri, Amir. Sackler School of Medicine, Tel Aviv University, Tel A…	Journal of minimally invasive gynecology	Journal available in: Print-Electronic Citation processed from: Internet	101235322	J Minim Invasive Gynecol	Index Medicus	United States	*Fertility; *Pelvic abscess; *Pelvic inflammatory disease; *Tubo-ovarian abscess	STUDY OBJECTIVE: To assess the clinical course and surgical and fertility outcomes of patients diagnosed with tubo-ovarian abscess (TOA) after fertility treatment. DESIGN: Parallel case series over 10 consecutive years (Canadian Task Force classification II-2). SETTING: Tel Aviv Sourasky Medical Center, a tertiary university-affiliated hospital. PATIENTS: Thirty-seven women who were diagnosed wit…	1553-4669	1553-4650	https://dx.doi.org/10.1016/j.jmig.2018.06.004	Journal Article	S1553-4650(18)30305-4 [pii] 10.1016/j.jmig.2018.06.004 [doi]	ppublish	2018/02/22 [received] 2018/05/22 [revised] 2018/06/03 [accepted]	English		20180608	2019 01	2018/06/12 06:00	2019/07/19 06:00	2018/06/12 06:00	2019	20190718	20201215	Click here for full text options	26	162-168		S1553-4650(18)30305-4	1			20190718	*Abdominal Abscess/su [Surgery] Adolescent Adult Anti-Bacterial Agents/tu [Therapeutic Use] Biomarkers/bl [Blood] *Fallopian Tube Diseases/su [Surgery] Female Fertility *Fertilization in Vitro/ae [Adverse Effects] Hospitalization Humans Infertility, Female/co [Complications] Infertility, Female/th [Therapy] *Insemination, Artificial/ae [Adverse Effects] Laparoscopy/ae [Adverse Effects] Laparotomy…
77	Ovid Technologies	Ovid MEDLINE(R)	28715980	Clinical aspects of infertile 47,XYY patients: a retrospective study.	Human Fertility. 22(2):88-93, 2019 Jun.	Hum Fertil (Camb). 22(2):88-93, 2019 Jun.	1	From MEDLINE, a database of the U.S. National Library of Medicine.	MEDLINE	Borjian Boroujeni P Sabbaghian M Vosough Dizaji A Zarei Moradi S Almadani N Mohammadpour Lashkari F Zamanian MR Mohseni Meybodi A		Borjian Boroujeni, Parnaz Sabbaghian, Marjan Vosough Dizaji, Ahmad Zarei Moradi, Shabnam Almadani, Navid Mohammadpour Lashkari, Faranak Zamanian, Mohamad Reza Mohseni Meybodi, Anahita	Borjian Boroujeni, Parnaz. a Department of Genetics, Reproductive Biomedicine Research Center, Royan Institute for Reproductive Biomedicine, ACECR, Tehran, Iran. Sabbaghian, Marjan. b Department of Andrology, Reproductive Biomedicine Research Center, Royan Institute for Reproductive Biomedicine, ACECR, Tehran, Iran. Vosough Dizaji, Ahmad. c Department of Reproductive Imaging, Reproductive Biomedi…	Human fertility (Cambridge, England)	Journal available in: Print-Electronic Citation processed from: Internet	100888143	Hum Fertil (Camb)	Index Medicus	England	47XYY syndrome; ART; azoospermia; male infertility; severe oligozoospermia	47,XYY syndrome is a sex chromosomal anomaly in men, which may be associated with infertility and has an incidence of 0.1% of male births. The clinical and paraclinical characteristics of men suffering from this anomaly have not been fully described. In this retrospective study, we present 37 cases of 47,XYY infertile men with sperm counts varying from normal to azoospermia, referred to the Genet…	1742-8149	1464-7273	https://dx.doi.org/10.1080/14647273.2017.1353143	Journal Article	10.1080/14647273.2017.1353143 [doi]	ppublish		English		20170718	2019 Jun	2017/07/19 06:00	2019/12/04 06:00	2017/07/19 06:00	2019	20191203	20201215	Click here for full text options	22	88-93			2			20191203	Adult Humans *Infertility, Male/ge [Genetics] Infertility, Male/pa [Pathology] Male Middle Aged *Mosaicism Retrospective Studies Testicular Diseases/et [Etiology] *XYY Karyotype
78	Ovid Technologies	Ovid MEDLINE(R)	30698143	Serum levels of transforming growth factor beta1 and C-reactive protein as possible markers of intra uterine insemination outcome.	European Cytokine Network. 29(4):121-126, 2018 Nov 01.	Eur Cytokine Netw. 29(4):121-126, 2018 Nov 01.	1	From MEDLINE, a database of the U.S. National Library of Medicine.	MEDLINE	Sahin A Engin-Ustun Y Tokmak A Sahin H Erkaya S Ozgu-Erdinc AS		Sahin, Ayse Engin-Ustun, Yaprak Tokmak, Aytekin Sahin, Hasan Erkaya, Salim Ozgu-Erdinc, A Seval	Sahin, Ayse. Division of Reproductive Endocrinology, Department of Obstetrics and Gynecology, University of Health Sciences, Zekai Tahir Burak Health Practice Research Center, Ankara, Turkey. Engin-Ustun, Yaprak. Division of Reproductive Endocrinology, Department of Obstetrics and Gynecology, University of Health Sciences, Zekai Tahir Burak Health Practice Research Center, Ankara, Turkey. Tokmak,…	European cytokine network	Journal available in: Print Citation processed from: Internet	a56, 9100879	Eur Cytokine Netw	Index Medicus	France	C-reactive protein; cytokines; immunology; intrauterine insemination; pregnancy; transforming growth factor	Maternal immunity is important for the implantation phase, and exaggerated inflammatory responses may reduce the chance of implantation and pregnancy. Transforming growth factor beta1 (TGF-beta1) plays a role in the modulation of cellular growth, maturation and differentiation, extracellular matrix formation, immunoregulation, and apoptosis. In this study, we aimed to evaluate the changes in seru…	1952-4005	1148-5493	https://dx.doi.org/10.1684/ecn.2018.0418	Journal Article	ecn.2018.0418 [pii] 10.1684/ecn.2018.0418 [doi]	ppublish		English			2018 Nov 01	2019/01/31 06:00	2019/05/29 06:00	2019/01/31 06:00	2018	20190528	20201215	Click here for full text options	29	121-126			4			20190528	Adult *Biomarkers/bl [Blood] *C-Reactive Protein/me [Metabolism] Chorionic Gonadotropin/me [Metabolism] Clomiphene/pd [Pharmacology] Female Fertility Agents, Female/pd [Pharmacology] Fertilization in Vitro/mt [Methods] Gonadotropins/pd [Pharmacology] Humans Infertility, Female/bl [Blood] Infertility, Female/dt [Drug Therapy] Infertility, Female/me [Metabolism] Insemination, Artificial/mt [Methods…
79	Ovid Technologies	Ovid MEDLINE(R)	30594169	Does endometrial scratching increase the rate of spontaneous conception in couples with unexplained infertility and a good prognosis (Hunault > 30%)? Study protocol of the SCRaTCH-OFO trial: a randomized controlled trial.	BMC Pregnancy & Childbirth. 18(1):511, 2018 Dec 29.	BMC Pregnancy Childbirth. 18(1):511, 2018 Dec 29.	1	From MEDLINE, a database of the U.S. National Library of Medicine.	MEDLINE	Bui BN Torrance HL Janssen C Cohlen B de Bruin JP den Hartog JE van der Linden PJQ Deurloo KL Maas JWM van Oppenraaij R Cantineau A Lambalk CB Visser H Brinkhuis E van Disseldorp J Schoot BC Lardenoije C van Wely M Eijkemans MJC Broekmans FJM		Bui, B N Torrance, H L Janssen, C Cohlen, B de Bruin, J P den Hartog, J E van der Linden, P J Q Deurloo, K L Maas, J W M van Oppenraaij, R Cantineau, A Lambalk, C B Visser, H Brinkhuis, E van Disseldorp, J Schoot, B C Lardenoije, C van Wely, M Eijkemans, M J C Broekmans, F J M	Bui, B N. University Medical Centre Utrecht, Heidelberglaan 100, 3584, CX, Utrecht, The Netherlands. b.n.bui@umcutrecht.nl. Torrance, H L. University Medical Centre Utrecht, Heidelberglaan 100, 3584, CX, Utrecht, The Netherlands. Janssen, C. Groene Hart Hospital, Gouda, The Netherlands. Cohlen, B. Isala Fertility Clinic, Zwolle, The Netherlands. de Bruin, J P. Jeroen Bosch Hospital, 's-Hertogenbo…	BMC pregnancy and childbirth	Journal available in: Electronic Citation processed from: Internet	100967799	BMC Pregnancy Childbirth	Index Medicus	England	Endometrial injury; Endometrial receptivity; Endometrial scratch; Endometrial scratching; Expectant management; Hunault > 30%; Implantation failure; Unexplained infertility	BACKGROUND: In the Netherlands, couples with unexplained infertility and a good prognosis to conceive spontaneously (i.e. Hunault > 30%) are advised to perform timed intercourse for at least another 6 months. If couples fail to conceive within this period, they will usually start assisted reproductive technology (ART). However, treatment of unexplained infertility by ART is empirical and can invo…	1471-2393	1471-2393	https://dx.doi.org/10.1186/s12884-018-2160-z	Clinical Trial Protocol Journal Article	10.1186/s12884-018-2160-z [doi] 10.1186/s12884-018-2160-z [pii] PMC6311044 [pmc]	epublish	2018/08/16 [received] 2018/12/19 [accepted]	English	Fertil Steril. 2003 Jun;79(6):1317-22 PMID: 12798877 [https://www.ncbi.nlm.nih.gov/pubmed/12798877] JAMA. 2003 Oct 1;290(13):1767-70 PMID: 14519712 [https://www.ncbi.nlm.nih.gov/pubmed/14519712] Mol Hum Reprod. 2006 May;12(5):301-8 PMID: 16574699 [https://www.ncbi.nlm.nih.gov/pubmed/16574699] Hum Reprod. 2007 Feb;22(2):536-42 PMID: 16997935 [https://www.ncbi.nlm.nih.gov/pubmed/16997935] Biol Repr…	20181229	2018 Dec 29	2018/12/31 06:00	2019/04/11 06:00	2018/12/31 06:00	2018	20200225	20201215	Click here for full text options	18	511			1	https://www.ncbi.nlm.nih.gov/pmc/articles/PMC6311044		20190410	Abortion, Spontaneous Adolescent Adult *Birth Rate *Endometrium/su [Surgery] Female Humans *Infertility, Female/th [Therapy] Live Birth Luteal Phase Multicenter Studies as Topic Netherlands Prognosis Randomized Controlled Trials as Topic Reproductive Techniques, Assisted/ec [Economics] *Reproductive Techniques, Assisted Young Adult
80	Ovid Technologies	Ovid MEDLINE(R)	30468239	Overcoming the Challenging Cervix: Identification and Techniques to Access the Uterine Cavity. [Review]	Obstetrical & Gynecological Survey. 73(11):641-649, 2018 Nov.	Obstet Gynecol Surv. 73(11):641-649, 2018 Nov.	1	From MEDLINE, a database of the U.S. National Library of Medicine.	MEDLINE	Wood MA Kerrigan KL Burns MK Glenn TL Ludwin A Christianson MS Bhagavath B Lindheim SR		Wood, Michelle A Kerrigan, Katherine L Burns, Megan K Glenn, Tanya L Ludwin, Artur Christianson, Mindy S Bhagavath, Bala Lindheim, Steven R	Wood, Michelle A. Resident Physician, Department of Obstetrics and Gynecology, Good Samaritan Hospital, Cincinnati, OH; Clinical Research Fellow, Camran Nezhat Institute, Palo Alto, CA. Kerrigan, Katherine L. Resident Physician, Department of Obstetrics and Gynecology, Wright State University, Boonshoft School of Medicine, Dayton, OH. Burns, Megan K. Surgical Fellow, Camran Nezhat Institute, Palo…	Obstetrical & gynecological survey	Journal available in: Print Citation processed from: Internet	ocm, 0401007	Obstet Gynecol Surv	Index Medicus	United States		Importance: Cervical stenosis is a challenging clinical entity that requires prompt identification and management in order to avoid iatrogenic injury at the time of endocervical canal cannulation. Objective: The aim of this study was to identify cervical stenosis and discuss associated etiologies, risk factors, and review medical and surgical approaches for overcoming cervical stenosis. Evidence …	1533-9866	0029-7828	https://dx.doi.org/10.1097/OGX.0000000000000614	Journal Article Review	10.1097/OGX.0000000000000614 [doi]	ppublish		English			2018 Nov	2018/11/24 06:00	2019/01/30 06:00	2018/11/24 06:00	2018	20190129	20201215	Click here for full text options	73	641-649			11			20190129	*Cervix Uteri/pa [Pathology] Cervix Uteri/su [Surgery] Constriction, Pathologic/co [Complications] Constriction, Pathologic/di [Diagnosis] *Dilatation/mt [Methods] Female Fertilization in Vitro/mt [Methods] Humans Hysteroscopy/mt [Methods] Infertility, Female/et [Etiology] Uterine Cervical Diseases/di [Diagnosis] *Uterine Cervical Diseases/pa [Pathology] *Uterine Cervical Diseases/su [Surgery]
81	Ovid Technologies	Ovid MEDLINE(R)	30458780	Assessment of the development of assisted reproductive technology in Liaoning province of China, from 2012 to 2016.	BMC Health Services Research. 18(1):873, 2018 Nov 20.	BMC Health Serv Res. 18(1):873, 2018 Nov 20.	1	From MEDLINE, a database of the U.S. National Library of Medicine.	MEDLINE	Fang YY Wu QJ Zhang TN Wang TR Shen ZQ Jiao J Shao XG Xu P Guo SS Zhou YM Wang XX Li D	Li, Da; ORCID: http://orcid.org/0000-0002-4895-1185	Fang, Yuan-Yuan Wu, Qi-Jun Zhang, Tie-Ning Wang, Tian-Ren Shen, Zi-Qi Jiao, Jiao Shao, Xiao-Guang Xu, Peng Guo, Shuai-Shuai Zhou, Yi-Ming Wang, Xiu-Xia Li, Da	Fang, Yuan-Yuan. Center of Reproductive Medicine, Department of Obstetrics and Gynecology, Shengjing Hospital of China Medical University, Shenyang, 110004, China. Wu, Qi-Jun. Department of Clinical Epidemiology, Shengjing Hospital of China Medical University, Shenyang, 110004, China. Zhang, Tie-Ning. Department of Pediatrics, Shengjing Hospital of China Medical University, Shenyang, 110004, Chin…	BMC health services research	Journal available in: Electronic Citation processed from: Internet	101088677	BMC Health Serv Res	Index Medicus	England	Assisted reproduction techniques; China; In vitro fertilization; Liaoning province; Time trend	BACKGROUND: The development of assisted reproduction techniques (ART) has resulted in rapid advances in the treatment of infertility. However, a systematic assessment of ART and its processes and outcomes in China has never been carried out. The goal of this study was to assess the features of ART status from 2012 to 2016 in clinics and in vitro fertilization (IVF) laboratories in Liaoning, the l…	1472-6963	1472-6963	https://dx.doi.org/10.1186/s12913-018-3585-9	Journal Article	10.1186/s12913-018-3585-9 [doi] 10.1186/s12913-018-3585-9 [pii] PMC6247526 [pmc]	epublish	2018/01/24 [received] 2018/09/30 [accepted]	English	Science. 2013 Feb 22;339(6122):953-7 PMID: 23306438 [https://www.ncbi.nlm.nih.gov/pubmed/23306438] Epidemiology. 1997 Jul;8(4):435-41 PMID: 9209860 [https://www.ncbi.nlm.nih.gov/pubmed/9209860] Transl Pediatr. 2014 Apr;3(2):91-7 PMID: 26835327 [https://www.ncbi.nlm.nih.gov/pubmed/26835327] Oncotarget. 2017 Mar 7;8(10):17092-17104 PMID: 28177882 [https://www.ncbi.nlm.nih.gov/pubmed/28177882] Hum R…	20181120	2018 Nov 20	2018/11/22 06:00	2019/01/25 06:00	2018/11/22 06:00	2018	20190124	20201215	Click here for full text options	18	873			1	https://www.ncbi.nlm.nih.gov/pmc/articles/PMC6247526		20190124	China Female Fertilization in Vitro/td [Trends] Humans Infertility, Female/th [Therapy] Infertility, Male/th [Therapy] Male Ovulation Induction/td [Trends] Pregnancy *Pregnancy Outcome Pregnancy Rate/td [Trends] Registries *Reproductive Techniques, Assisted/td [Trends] Retrospective Studies Sperm Injections, Intracytoplasmic/td [Trends]
82	Ovid Technologies	Ovid MEDLINE(R)	30297314	Does intra-uterine insemination have a place in modern ART practice?. [Review]	Best Practice & Research in Clinical Obstetrics & Gynaecology. 53:3-10, 2018 Nov.	Best Pract Res Clin Obstet Gynaecol. 53:3-10, 2018 Nov.	1	From MEDLINE, a database of the U.S. National Library of Medicine.	MEDLINE	Kandavel V Cheong Y		Kandavel, Valarmathy Cheong, Ying	Kandavel, Valarmathy. Complete Fertility Ltd, Southampton, United Kingdom; Human Development and Health, Faculty of Medicine, University of Southampton, Complete Fertility Ltd, Southampton, United Kingdom. Electronic address: v.kandavel@soton.ac.uk. Cheong, Ying. Complete Fertility Ltd, Southampton, United Kingdom; Human Development and Health, Faculty of Medicine, University of Southampton, Comp…	Best practice & research. Clinical obstetrics & gynaecology	Journal available in: Print-Electronic Citation processed from: Internet	100890322, dhz, d44, 101121582	Best Pract Res Clin Obstet Gynaecol	Index Medicus	Netherlands	Intrauterine insemination (IUI); Mild male factor infertility; Ovarian stimulation; Unexplained infertility	Intra-uterine insemination (IUI) is a cheaper, less intensive treatment modality for achieving a pregnancy in couples with specific indications. The use of IUI seems to have declined after NICE guideline 2013 (CG 156) recommended IVF over IUI in couples with unexplained and mild male factor infertility. This review examines the current evidence and the applicability of IUI as a first-line option …	1532-1932	1521-6934	https://dx.doi.org/10.1016/j.bpobgyn.2018.08.003	Journal Article Review	S1521-6934(18)30182-2 [pii] 10.1016/j.bpobgyn.2018.08.003 [doi]	ppublish	2018/05/10 [received] 2018/08/08 [revised] 2018/08/20 [accepted]	English		20180825	2018 Nov	2018/10/10 06:00	2019/05/29 06:00	2018/10/10 06:00	2018	20190528	20201215	Click here for full text options	53	3-10		S1521-6934(18)30182-2				20190528	Cost-Benefit Analysis Female Humans *Infertility/th [Therapy] Infertility, Male/th [Therapy] *Insemination, Artificial/mt [Methods] Male *Ovulation Induction/mt [Methods] Practice Guidelines as Topic Pregnancy Pregnancy Rate Pregnancy, Multiple/sn [Statistics & Numerical Data] Treatment Outcome
83	Ovid Technologies	Ovid MEDLINE(R)	30245115	Endometriosis and infertility: Insights into the causal link and management strategies. [Review]	Best Practice & Research in Clinical Obstetrics & Gynaecology. 51:25-33, 2018 Aug.	Best Pract Res Clin Obstet Gynaecol. 51:25-33, 2018 Aug.	1	From MEDLINE, a database of the U.S. National Library of Medicine.	MEDLINE	Tomassetti C D'Hooghe T		Tomassetti, Carla D'Hooghe, Thomas	Tomassetti, Carla. University Hospitals Leuven, Leuven University Fertility Center, Herestraat 49, 3000, Leuven, Belgium. Electronic address: carla.tomassetti@uzleuven.be. D'Hooghe, Thomas. Biomedical Sciences, KU Leuven (University of Leuven), Belgium; Global Medical Affairs Fertility, Research and Development, Healthcare, Merck KGaA, Darmstadt, Germany.	Best practice & research. Clinical obstetrics & gynaecology	Journal available in: Print-Electronic Citation processed from: Internet	100890322, dhz, d44, 101121582	Best Pract Res Clin Obstet Gynaecol	Index Medicus	Netherlands	Causality; Endometriosis; Fertility treatment; Infertility; Prognosis	When evaluating the correlation between endometriosis and infertility with application of the evidence-based guidelines to establish causality in medicine, it becomes apparent that endometriosis causes infertility. This is supported by a strong and consistent association between the two in various settings (prevalence, natural conception, intrauterine insemination (IUI), and assisted reproductive…	1532-1932	1521-6934	https://dx.doi.org/10.1016/j.bpobgyn.2018.06.002	Journal Article Review	S1521-6934(18)30111-1 [pii] 10.1016/j.bpobgyn.2018.06.002 [doi]	ppublish	2018/05/22 [received] 2018/06/07 [accepted]	English		20180618	2018 Aug	2018/09/25 06:00	2019/02/02 06:00	2018/09/25 06:00	2018	20190201	20201215	Click here for full text options	51	25-33		S1521-6934(18)30111-1				20190201	Animals Causality Endometriosis/cl [Classification] *Endometriosis/co [Complications] *Endometriosis/th [Therapy] Female Humans Infertility, Female/et [Etiology] Infertility, Female/th [Therapy] *Infertility, Female Ovary/pp [Physiopathology] Practice Guidelines as Topic Pregnancy Pregnancy Rate Reproductive Techniques, Assisted Retrospective Studies Severity of Illness Index Uterus/pp [Physiopat…
84	Ovid Technologies	Ovid MEDLINE(R)	30196973	Oil-based or water-based contrast for hysterosalpingography in infertile women: a cost-effectiveness analysis of a randomized controlled trial.	Fertility & Sterility. 110(4):754-760, 2018 09.	Fertil Steril. 110(4):754-760, 2018 09.	1	From MEDLINE, a database of the U.S. National Library of Medicine.	MEDLINE	van Rijswijk J Pham CT Dreyer K Verhoeve HR Hoek A de Bruin JP Nap AW Wang R Lambalk CB Hompes PGA Mijatovic V Karnon JD Mol BW		van Rijswijk, Joukje Pham, Clarabelle T Dreyer, Kim Verhoeve, Harold R Hoek, Annemieke de Bruin, Jan-Peter Nap, Annemiek W Wang, Rui Lambalk, Cornelis B Hompes, Peter G A Mijatovic, Velja Karnon, Jonathan D Mol, Ben W	van Rijswijk, Joukje. Department of Reproductive Medicine, Amsterdam University medical center, Vrije Universiteit Amsterdam, Amsterdam, the Netherlands. Electronic address: j.vanrijswijk@vumc.nl. Pham, Clarabelle T. School of Public Health, The University of Adelaide, Adelaide, South Australia, Australia. Dreyer, Kim. Department of Reproductive Medicine, Amsterdam University medical center, Vrij…	Fertility and sterility	Journal available in: Print Citation processed from: Internet	evf, 0372772	Fertil Steril	Index Medicus	United States	*Cost-effectiveness; *hysterosalpingography (HSG); *oil-based contrast; *ongoing pregnancy; *water-based contrast	OBJECTIVE: To determine the cost effectiveness of the use of oil-based versus water-based contrast in infertile women undergoing hysterosalpingography (HSG). DESIGN: Economic evaluation alongside a multicenter randomized trial. SETTING: Hospitals. PATIENT(S): Infertile women with an ovulatory cycle, 18-39 years of age, low risk of tubal pathology. INTERVENTION(S): Use of oil-based versus water-ba…	1556-5653	0015-0282	https://dx.doi.org/10.1016/j.fertnstert.2018.05.001	Journal Article Randomized Controlled Trial Research Support, Non-U.S. Gov't	S0015-0282(18)30397-2 [pii] 10.1016/j.fertnstert.2018.05.001 [doi]	ppublish	2018/02/20 [received] 2018/04/13 [revised] 2018/05/02 [accepted]	English			2018 09	2018/09/11 06:00	2019/02/23 06:00	2018/09/11 06:00	2018	20190417	20201215	Click here for full text options	110	754-760		S0015-0282(18)30397-2	4			20190221	Adolescent Adult Contrast Media/ad [Administration & Dosage] *Contrast Media/ec [Economics] Cost-Benefit Analysis/mt [Methods] *Cost-Benefit Analysis Ethiodized Oil/ad [Administration & Dosage] *Ethiodized Oil/ec [Economics] Female Humans *Hysterosalpingography/ec [Economics] Hysterosalpingography/mt [Methods] Infertility, Female/dg [Diagnostic Imaging] *Infertility, Female/ec [Economics] Inferti…	Comment in: Fertil Steril. 2018 Sep;110(4):642; PMID: 30196957 [https://www.ncbi.nlm.nih.gov/pubmed/30196957]Erratum in: Fertil Steril. 2019 Jan;111(1):194; PMID: 30611407 [https://www.ncbi.nlm.nih.gov/pubmed/30611407]
85	Ovid Technologies	Ovid MEDLINE(R)	30056595	A treatment algorithm for couples with unexplained infertility based on sperm chromatin assessment.	Journal of Assisted Reproduction & Genetics. 35(10):1911-1917, 2018 Oct.	J Assist Reprod Genet. 35(10):1911-1917, 2018 Oct.	1	From MEDLINE, a database of the U.S. National Library of Medicine.	MEDLINE	O'Neill CL Parrella A Keating D Cheung S Rosenwaks Z Palermo GD		O'Neill, C L Parrella, A Keating, D Cheung, S Rosenwaks, Z Palermo, G D	O'Neill, C L. The Ronald O. Perelman and Claudia Cohen Center for Reproductive Medicine, Weill Cornell Medicine, 1305 York Avenue, Suite Y-720, New York, NY, 10021, USA. Parrella, A. The Ronald O. Perelman and Claudia Cohen Center for Reproductive Medicine, Weill Cornell Medicine, 1305 York Avenue, Suite Y-720, New York, NY, 10021, USA. Keating, D. The Ronald O. Perelman and Claudia Cohen Center …	Journal of assisted reproduction and genetics	Journal available in: Print-Electronic Citation processed from: Internet	bgi, 9206495	J Assist Reprod Genet	Index Medicus	Netherlands	ICSI; IVF; Sperm DNA fragmentation; TESE; Unexplained infertility	OBJECTIVE: To design a reproductive treatment algorithm based on the sperm DNA fragmentation (SDF) for couples with unexplained infertility following a poor intrauterine insemination (IUI) outcome. DESIGN: Couples that failed IUI with no apparent reproductive issue in both partners were allocated to diverse reproductive treatments on the basis of SDF. SETTING: Reproductive medical center in an ac…	1573-7330	1058-0468	https://dx.doi.org/10.1007/s10815-018-1270-x	Journal Article	10.1007/s10815-018-1270-x [doi] 10.1007/s10815-018-1270-x [pii] PMC6150896 [pmc]	ppublish	2018/05/18 [received] 2018/07/17 [accepted]	English	Hum Reprod. 2005 Jan;20(1):226-30 PMID: 15539441 [https://www.ncbi.nlm.nih.gov/pubmed/15539441] Andrologia. 2018 Feb;50(1):null PMID: 28497461 [https://www.ncbi.nlm.nih.gov/pubmed/28497461] Andrology. 2013 Sep;1(5):715-22 PMID: 23843251 [https://www.ncbi.nlm.nih.gov/pubmed/23843251] Fertil Steril. 2014 Dec;102(6):1508-17 PMID: 25456796 [https://www.ncbi.nlm.nih.gov/pubmed/25456796] Asian J Androl…	20180728	2018 Oct	2018/07/30 06:00	2018/12/15 06:00	2018/07/30 06:00	2018	20181214	20201215	Click here for full text options	35	1911-1917			10	https://www.ncbi.nlm.nih.gov/pmc/articles/PMC6150896		20181214	Adult *Chromatin/ge [Genetics] Chromatin/pa [Pathology] DNA Fragmentation Female Fertilization in Vitro Humans Infertility, Male/ge [Genetics] Infertility, Male/pa [Pathology] *Infertility, Male/th [Therapy] Male Pregnancy Pregnancy Rate *Semen Semen Analysis Sperm Count Sperm Injections, Intracytoplasmic Sperm Retrieval *Spermatozoa/pa [Pathology] Treatment Outcome
86	Ovid Technologies	Ovid MEDLINE(R)	29981299	The Impact of Microsurgical Repair of Subclinical and Clinical Varicoceles on Total Motile Sperm Count: Is There a Difference?.	Urology. 120:109-113, 2018 Oct.	Urology. 120:109-113, 2018 Oct.	1	From MEDLINE, a database of the U.S. National Library of Medicine.	MEDLINE	Thirumavalavan N Scovell JM Balasubramanian A Kohn TP Ji B Hasan A Pastuszak AW Lipshultz LI		Thirumavalavan, Nannan Scovell, Jason M Balasubramanian, Adithya Kohn, Taylor P Ji, Byung Hasan, Asad Pastuszak, Alexander W Lipshultz, Larry I	Thirumavalavan, Nannan. Scott Department of Urology, Baylor College of Medicine, Houston, TX. Electronic address: nannan@bu.edu. Scovell, Jason M. Scott Department of Urology, Baylor College of Medicine, Houston, TX; Translational Biology and Molecular Medicine, Baylor College of Medicine, Houston, TX. Balasubramanian, Adithya. Scott Department of Urology, Baylor College of Medicine, Houston, TX.…	Urology	Journal available in: Print-Electronic Citation processed from: Internet	wsy, 0366151	Urology	Index Medicus	United States		OBJECTIVE: To determine if subclinical varicocele repair produces similar results to palpable varicocele repair. METHODS: Retrospective review was performed on 190 infertile men who underwent a microsurgical varicocele repair by two surgeons from 2009 to 2017. Improvement in total motile sperm count (TMC) that enables men limited to in vitro fertilization (IVF) or intrauterine insemination (IUI) …	1527-9995	0090-4295	https://dx.doi.org/10.1016/j.urology.2018.06.036	Journal Article	S0090-4295(18)30627-7 [pii] 10.1016/j.urology.2018.06.036 [doi] PMC6221979 [pmc] NIHMS980561 [mid]	ppublish	2018/03/12 [received] 2018/05/25 [revised] 2018/06/21 [accepted]	English	Fertil Steril. 2017 Sep;108(3):364-369 PMID: 28865534 [https://www.ncbi.nlm.nih.gov/pubmed/28865534] Urology. 2015 Apr;85(4):826-30 PMID: 25817105 [https://www.ncbi.nlm.nih.gov/pubmed/25817105] J Urol. 2002 Apr;167(4):1749-52 PMID: 11912402 [https://www.ncbi.nlm.nih.gov/pubmed/11912402] Int J Urol. 2001 May;8(5):227-30 PMID: 11328423 [https://www.ncbi.nlm.nih.gov/pubmed/11328423] Fertil Steril. 2…	20180705	2018 Oct	2018/07/08 06:00	2019/05/08 06:00	2018/07/08 06:00	2018	20191001	20201215	Click here for full text options	120	109-113		S0090-4295(18)30627-7		https://www.ncbi.nlm.nih.gov/pmc/articles/PMC6221979		20190507	Adult Humans Infertility, Male/et [Etiology] *Infertility, Male/su [Surgery] Male *Microsurgery/mt [Methods] Middle Aged Retrospective Studies Sperm Count/sn [Statistics & Numerical Data] Sperm Motility Treatment Outcome *Varicocele/su [Surgery] Young Adult	Comment in: J Urol. 2019 Jun;201(6):1039; PMID: 30888902 [https://www.ncbi.nlm.nih.gov/pubmed/30888902]
87	Ovid Technologies	Ovid MEDLINE(R)	29924470	Comparison of the pregnancy outcomes and the incidence of fetal congenital abnormalities in infertile women treated with letrozole and clomiphene citrate.	Journal of Obstetrics & Gynaecology Research. 44(6):1036-1041, 2018 Jun.	J Obstet Gynaecol Res. 44(6):1036-1041, 2018 Jun.	1	From MEDLINE, a database of the U.S. National Library of Medicine.	MEDLINE	Akbari Sene A Ghorbani S Ashrafi M		Akbari Sene, Azadeh Ghorbani, Selma Ashrafi, Mahnaz	Akbari Sene, Azadeh. Shahid Akbar Abadi Clinical Research Unit, Iran University of Medical Sciences, Tehran, Iran. Ghorbani, Selma. Abadi Hospital, Iran University of Medical Sciences, Tehran, Iran. Ashrafi, Mahnaz. Shahid Akbar Abadi Clinical Research Unit, Iran University of Medical Sciences, Tehran, Iran.	The journal of obstetrics and gynaecology research	Journal available in: Print Citation processed from: Internet	clg, 9612761	J Obstet Gynaecol Res	Index Medicus	Australia	anovulation; clomiphene citrate; congenital anomaly; infertility: Letrozole	OBJECTIVES: The aim of the study was to evaluate the incidence of congenital fetal anomalies reported among infertile Iranian women treated with letrozole compared to those treated with Clomiphene Citrate (CC). METHODS: This retrospective case-control study was performed based on information available from infertile patients referred to the Akbar-Abadi Hospital IVF Center, Tehran, Iran, undergoin…	1447-0756	1341-8076	https://dx.doi.org/10.1111/jog.13644	Comparative Study Journal Article	10.1111/jog.13644 [doi]	ppublish	2017/07/30 [received] 2018/02/20 [accepted]	English			2018 Jun	2018/06/21 06:00	2018/10/23 06:00	2018/06/21 06:00	2018	20181202	20201215	Click here for full text options	44	1036-1041			6			20181022	*Abnormalities, Drug-Induced/et [Etiology] Adult *Aromatase Inhibitors/ae [Adverse Effects] *Clomiphene/ae [Adverse Effects] Female *Fertility Agents, Female/ae [Adverse Effects] Humans Infertility, Female/dt [Drug Therapy] *Infertility, Female/th [Therapy] Iran Letrozole *Nitriles/ae [Adverse Effects] *Ovulation Induction/ae [Adverse Effects] Pregnancy *Pregnancy Outcome *Triazoles/ae [Adverse E…
88	Ovid Technologies	Ovid MEDLINE(R)	29551300	[First line management without IVF of infertility related to endometriosis: Result of medical therapy? Results of ovarian superovulation? Results of intrauterine insemination? CNGOF-HAS Endometriosis Guidelines]. [Review] [French]	Gynecologie, Obstetrique, Fertilite & Senologie. 46(3):331-337, 2018 Mar.	Gynecol Obstet Fertil Senol. 46(3):331-337, 2018 Mar.	1	From MEDLINE, a database of the U.S. National Library of Medicine.	MEDLINE	Boujenah J Santulli P Mathieu-d'Argent E Decanter C Chauffour C Poncelet P		Boujenah, J Santulli, P Mathieu-d'Argent, E Decanter, C Chauffour, C Poncelet, P	Boujenah, J. Service de gynecologie-obstetrique, CHU Bondy, avenue du 14-Juillet, 93140 Bondy, France; Centre medical du Chateau, 22, rue Louis-Besquel, 94300 Vincennes, France. Electronic address: jeremy.boujenah@gmail.com. Santulli, P. Service de chirurgie gynecologie obstetrique 2 et medecine de la reproduction, CHU Cochin, AP-HP, 27, rue du Faubourg-Saint-Jacques, 75014 Paris, France; Equipe …	Gynecologie, obstetrique, fertilite & senologie	Journal available in: Print-Electronic Citation processed from: Internet	101693805	Gynecol Obstet Fertil Senol	Index Medicus	France	Endometriose; Endometriosis; Endometriosis Fertility Index; Infertility; Infertilite; Insemination; Intrauterine insemination; Medical Therapy; Stimulation; Superovulation; Traitement medicale	INTRODUCTION: Using the structured methodology of French guidelines (HAS-CNGOF), the aim of this chapter was to formulate good practice points (GPP), in relation to optimal non-ART management of endometriosis related to infertility, based on the best available evidence in the literature. MATERIALS AND METHODS: This guideline was produced by a group of experts in the field including a thorough sys…	2468-7189	2468-7189	https://dx.doi.org/10.1016/j.gofs.2018.02.021	Journal Article Practice Guideline Review	S2468-7189(18)30053-9 [pii] 10.1016/j.gofs.2018.02.021 [doi]	ppublish	2017/12/30 [received]	French		20180316	2018 Mar	2018/03/20 06:00	2018/11/07 06:00	2018/03/20 06:00	2018	20181106	20201215	Click here for full text options	46	331-337		S2468-7189(18)30053-9	3			20181106	Endometriosis/co [Complications] *Endometriosis/th [Therapy] Female Hormone Antagonists/tu [Therapeutic Use] Humans Infertility, Female/et [Etiology] *Infertility, Female/th [Therapy] Laparoscopy *Reproductive Techniques, Assisted
89	Ovid Technologies	Ovid MEDLINE(R)	29538638	Natural conception rates in couples with unexplained or mild male subfertility scheduled for fertility treatment: a secondary analysis of a randomized controlled trial.	Human Reproduction. 33(5):919-923, 2018 05 01.	Hum Reprod. 33(5):919-923, 2018 05 01.	1	From MEDLINE, a database of the U.S. National Library of Medicine.	MEDLINE	van Eekelen R Tjon-Kon-Fat RI Bossuyt PMM van Geloven N Eijkemans MJC Bensdorp AJ van der Veen F Mol BW van Wely M		van Eekelen, R Tjon-Kon-Fat, R I Bossuyt, P M M van Geloven, N Eijkemans, M J C Bensdorp, A J van der Veen, F Mol, B W van Wely, M	van Eekelen, R. Centre for Reproductive Medicine, Academic Medical Centre, Meibergdreef 9, 1105 AZ Amsterdam, The Netherlands. van Eekelen, R. Biostatistics and Research Support, Julius Centre for Health Sciences and Primary Care, University Medical Centre Utrecht, Heidelberglaan 100, 3584CX Utrecht, The Netherlands. Tjon-Kon-Fat, R I. Centre for Reproductive Medicine, Academic Medical Centre, Me…	Human reproduction (Oxford, England)	Journal available in: Print Citation processed from: Internet	hrp, 8701199	Hum Reprod	Index Medicus	England		STUDY QUESTION: What is the natural conception rate over the course of 12 months in couples with unexplained or mild male subfertility who are scheduled for fertility treatment and have a predicted unfavourable prognosis for natural conception? SUMMARY ANSWER: The natural conception rate over the course of 12 months in couples who were allocated to treatment was estimated to be 24.5% (95% CI: 20-…	1460-2350	0268-1161	https://dx.doi.org/10.1093/humrep/dey051	Journal Article Research Support, Non-U.S. Gov't	4929913 [pii] 10.1093/humrep/dey051 [doi]	ppublish	2017/03/22 [received] 2018/02/16 [accepted]	English			2018 05 01	2018/03/15 06:00	2019/01/29 06:00	2018/03/15 06:00	2018	20190128	20201215	Click here for full text options	33	919-923			5			20190128	Adult Female *Fertility/ph [Physiology] *Fertilization/ph [Physiology] Fertilization in Vitro/mt [Methods] Humans *Infertility, Male/di [Diagnosis] Male Pregnancy *Pregnancy Rate Severity of Illness Index
90	Ovid Technologies	Ovid MEDLINE(R)	29456102	The prognostic capacity of transvaginal hydrolaparoscopy to predict non-IVF conception.	Reproductive Biomedicine Online. 36(5):552-559, 2018 May.	Reprod Biomed Online. 36(5):552-559, 2018 May.	1	From MEDLINE, a database of the U.S. National Library of Medicine.	MEDLINE	van Kessel M Tros R Oosterhuis J Kuchenbecker WH Vernooij EM Bongers MY Mol BWJ Koks CA		van Kessel, Mianne Tros, Rachel Oosterhuis, Jur Kuchenbecker, Walter H Vernooij, Elly M Bongers, Marlies Y Mol, Ben Willem J Koks, Carolien A	van Kessel, Mianne. Department of Obstetrics and Gynecology, Medisch Spectrum Twente, Enschede, 7500 KA, The Netherlands. Electronic address: m.vankessel@mst.nl. Tros, Rachel. Department of Obstetrics and Gynecology, VU University Medical Centre Amsterdam, 1007 MB Amsterdam, The Netherlands. Oosterhuis, Jur. Department of Obstetrics and Gynecology, St. Antonius Hospital, 3430 EM Nieuwegein, The N…	Reproductive biomedicine online	Journal available in: Print-Electronic Citation processed from: Internet	101122473	Reprod Biomed Online	Index Medicus	Netherlands	Fecundity rate ratio; Infertility; Prognostic capacity; Transvaginal hydrolaparoscopy; Tubal pathology	Transvaginal hydrolaparoscopy (THL) is performed to investigate tubal pathology in subfertile women. This retrospective multicentre cohort study investigated the results of THL and subsequent pregnancy rates. Between 2000 and 2011, 1033 subfertile women participated in the study. The primary outcome measure was intrauterine pregnancy, either after natural conception or after treatment with intrau…	1472-6491	1472-6483	https://dx.doi.org/10.1016/j.rbmo.2018.01.012	Journal Article Multicenter Study	S1472-6483(18)30047-6 [pii] 10.1016/j.rbmo.2018.01.012 [doi]	ppublish	2017/04/30 [received] 2018/01/14 [revised] 2018/01/16 [accepted]	English		20180205	2018 May	2018/02/20 06:00	2018/10/26 06:00	2018/02/20 06:00	2018	20181024	20201215	Click here for full text options	36	552-559		S1472-6483(18)30047-6	5			20181024	*Fallopian Tube Diseases/dg [Diagnostic Imaging] Female Humans *Infertility, Female/dg [Diagnostic Imaging] Kaplan-Meier Estimate *Laparoscopy/mt [Methods] Pregnancy Pregnancy Rate Retrospective Studies
91	Ovid Technologies	Ovid MEDLINE(R)	29380456	Uterine natural killer cell progenitor populations predict successful implantation in women with endometriosis-associated infertility.	American Journal of Reproductive Immunology. 79(3), 2018 03.	Am J Reprod Immunol. 79(3), 2018 03.	1	From MEDLINE, a database of the U.S. National Library of Medicine.	MEDLINE	Glover LE Crosby D Thiruchelvam U Harmon C Chorcora CN Wingfield MB O'Farrelly C	Glover, Louise E; ORCID: https://orcid.org/0000-0001-9056-1810	Glover, Louise E Crosby, David Thiruchelvam, Uma Harmon, Cathal Chorcora, Cait Ni Wingfield, Mary B O'Farrelly, Cliona	Glover, Louise E. Merrion Fertility Clinic, National Maternity Hospital, Dublin 2, Ireland. Glover, Louise E. School of Medicine, University College Dublin, Dublin 4, Ireland. Glover, Louise E. School of Biochemistry & Immunology, Trinity Biomedical Sciences Institute, Trinity College Dublin, Dublin 2, Ireland. Glover, Louise E. School of Medicine, Trinity College Dublin, Dublin 2, Ireland. Crosb…	American journal of reproductive immunology (New York, N.Y. : 1989)	Journal available in: Print-Electronic Citation processed from: Internet	8912860	Am J Reprod Immunol	Index Medicus	Denmark	*endometriosis; *hematopoietic stem cell; *implantation; *uterine natural killer cell	PROBLEM: Uterine natural killer (uNK) cells play a critical role early in gestation. As we previously identified altered uNK cell development in endometriosis-associated infertility, we herein sought to characterize natural killer (NK) cell profiles in endometriosis that may predict embryo implantation. METHOD OF STUDY: Study participants had a surgical diagnosis of endometriosis-associated infer…	1600-0897	1046-7408	https://dx.doi.org/10.1111/aji.12817	Journal Article Research Support, Non-U.S. Gov't	10.1111/aji.12817 [doi]	ppublish	2017/11/17 [received] 2018/01/07 [accepted]	English		20180130	2018 03	2018/01/31 06:00	2018/09/15 06:00	2018/01/31 06:00	2018	20180914	20201215	Click here for full text options	79				3			20180914	Antigens, CD34/me [Metabolism] CD56 Antigen/me [Metabolism] Embryo Implantation Endometriosis/di [Diagnosis] *Endometriosis/im [Immunology] Female *Hematopoietic Stem Cells/pa [Pathology] Humans Infertility, Female/di [Diagnosis] *Infertility, Female/im [Immunology] *Killer Cells, Natural/pa [Pathology] Lymphocyte Count Organ Specificity Predictive Value of Tests Prognosis *Uterus/pa [Pathology] …
92	Ovid Technologies	Ovid MEDLINE(R)	29371170	Comparison of Long-Term Fertility Outcomes after Myomectomy: Relationship with Number of Myomas Removed.	Journal of Minimally Invasive Gynecology. 25(6):1002-1008, 2018 Sep - Oct.	J Minim Invasive Gynecol. 25(6):1002-1008, 2018 Sep - Oct.	1	From MEDLINE, a database of the U.S. National Library of Medicine.	MEDLINE	Shue S Radeva M Falcone T		Shue, Shirley Radeva, Milena Falcone, Tommaso	Shue, Shirley. Case Western Reserve University School of Medicine, Cleveland, Ohio. Radeva, Milena. Department of Quantitative Health Sciences, Cleveland Clinic, Cleveland, Ohio. Falcone, Tommaso. Department of Obstetrics and Gynecology and Women's Health Institute, Cleveland Clinic, Cleveland, Ohio. Electronic address: falcont@ccf.org.	Journal of minimally invasive gynecology	Journal available in: Print-Electronic Citation processed from: Internet	101235322	J Minim Invasive Gynecol	Index Medicus	United States	*Fertility; *Leiomyoma; *Myomas; *Myomectomy; *Pregnancy	STUDY OBJECTIVE: To determine if the number of myomas removed during myomectomy for symptomatic relief affects long-term fertility outcomes in reproductive-aged women. DESIGN: Retrospective cohort survey study (Canadian Task Force classification II-2). SETTING: University hospital. PATIENTS: One hundred forty-four patients who underwent myomectomy for symptomatic myomas and attempted to conceive …	1553-4669	1553-4650	https://dx.doi.org/10.1016/j.jmig.2018.01.016	Journal Article Research Support, Non-U.S. Gov't	S1553-4650(18)30055-4 [pii] 10.1016/j.jmig.2018.01.016 [doi]	ppublish	2017/10/14 [received] 2018/01/12 [revised] 2018/01/13 [accepted]	English		20180131	2018 Sep - Oct	2018/01/27 06:00	2019/07/23 06:00	2018/01/27 06:00	2018	20190722	20201215	Click here for full text options	25	1002-1008		S1553-4650(18)30055-4	6			20190722	Adult Cohort Studies Female Humans *Infertility, Female/et [Etiology] Laparoscopy Leiomyoma/pa [Pathology] *Leiomyoma/su [Surgery] Neoplasms, Multiple Primary Ohio Postoperative Complications Pregnancy Retrospective Studies Robotic Surgical Procedures Surveys and Questionnaires Uterine Myomectomy/ae [Adverse Effects] *Uterine Myomectomy Uterine Neoplasms/pa [Pathology] *Uterine Neoplasms/su [Surg…
93	Ovid Technologies	Ovid MEDLINE(R)	29199464	Sperm RNA elements as markers of health.	Systems Biology in Reproductive Medicine. 64(1):25-38, 2018 Feb.	Syst Biol Reprod Med. 64(1):25-38, 2018 Feb.	1	From MEDLINE, a database of the U.S. National Library of Medicine.	MEDLINE	Burl RB Clough S Sendler E Estill M Krawetz SA		Burl, Rayanne B Clough, Stephanie Sendler, Edward Estill, Molly Krawetz, Stephen A	Burl, Rayanne B. a Center for Molecular Medicine and Genetics, Wayne State University School of Medicine. Clough, Stephanie. b Wayne State University School of Medicine. Sendler, Edward. a Center for Molecular Medicine and Genetics, Wayne State University School of Medicine. Estill, Molly. a Center for Molecular Medicine and Genetics, Wayne State University School of Medicine. Estill, Molly. c De…	Systems biology in reproductive medicine	Journal available in: Print-Electronic Citation processed from: Internet	101464963	Syst Biol Reprod Med	Index Medicus	England	Infertility; RNA; spermatozoa	Idiopathic infertility, an etiology not identified as part of standard clinical assessment, represents approximately 20% of all infertility cases. Current male infertility diagnosis focuses on the concentration, motility, and morphology of spermatozoa. This is of limited value when predicting birth success and of limited utility when selecting the optimum treatment. At fertilization, spermatozoa …	1939-6376	1939-6368	https://dx.doi.org/10.1080/19396368.2017.1393583	Journal Article	10.1080/19396368.2017.1393583 [doi]	ppublish		English		20171203	2018 Feb	2017/12/05 06:00	2018/08/28 06:00	2017/12/05 06:00	2018	20180827	20201215	Click here for full text options	64	25-38			1			20180827	Databases, Genetic Female *Fertility/ge [Genetics] Gene Expression Profiling/mt [Methods] Gene Regulatory Networks Genetic Markers Humans Infertility/di [Diagnosis] *Infertility/ge [Genetics] Infertility/pp [Physiopathology] Live Birth Male Pregnancy *RNA, Messenger/ge [Genetics] *Reproductive Health *Spermatozoa/ch [Chemistry] Systems Biology *Transcriptome
94	Ovid Technologies	Ovid MEDLINE(R)	29174128	Intrauterine insemination with ovarian stimulation versus expectant management for unexplained infertility (TUI): a pragmatic, open-label, randomised, controlled, two-centre trial.	Lancet. 391(10119):441-450, 2018 02 03.	Lancet. 391(10119):441-450, 2018 02 03.	1	From MEDLINE, a database of the U.S. National Library of Medicine.	MEDLINE	Farquhar CM Liu E Armstrong S Arroll N Lensen S Brown J		Farquhar, Cynthia M Liu, Emily Armstrong, Sarah Arroll, Nicola Lensen, Sarah Brown, Julie	Farquhar, Cynthia M. Department of Obstetrics and Gynaecology, University of Auckland, Auckland, New Zealand; Fertility Plus, Auckland District Health Board, Auckland, New Zealand. Electronic address: c.farquhar@auckland.ac.nz. Liu, Emily. Fertility Plus, Auckland District Health Board, Auckland, New Zealand. Armstrong, Sarah. Department of Obstetrics and Gynaecology, University of Auckland, Auck…	Lancet (London, England)	Journal available in: Print-Electronic Citation processed from: Internet	2985213r, l0s, 0053266	Lancet	Core Clinical Journals (AIM) Index Medicus	England		BACKGROUND: Women with unexplained infertility are often offered intrauterine insemination (IUI) with ovarian stimulation as an alternative to in-vitro fertilisation (IVF). However, little evidence exists that IUI is an effective treatment. In 2013, the UK National Institute for Health and Care Excellence recommended that IUI should not be routinely offered for couples with unexplained infertilit…	1474-547X	0140-6736	https://dx.doi.org/10.1016/S0140-6736(17)32406-6	Comparative Study Journal Article Multicenter Study Pragmatic Clinical Trial Randomized Controlled Trial	S0140-6736(17)32406-6 [pii] 10.1016/S0140-6736(17)32406-6 [doi]	ppublish	2017/06/08 [received] 2017/08/02 [revised] 2017/08/10 [accepted]	English		20171123	2018 02 03	2017/11/28 06:00	2018/04/10 06:00	2017/11/28 06:00	2018	20181202	20201215	Click here for full text options	391	441-450		S0140-6736(17)32406-6	10119			20180409	Administration, Oral Adult Clomiphene/ad [Administration & Dosage] Drug Administration Schedule Female *Fertility Agents, Female/ad [Administration & Dosage] *Fertilization in Vitro/mt [Methods] Humans *Infertility, Female/th [Therapy] Insemination, Artificial/mt [Methods] Letrozole Nitriles/ad [Administration & Dosage] *Ovulation Induction/mt [Methods] Pregnancy Pregnancy Outcome Treatment Outco…	Comment in: Lancet. 2018 Feb 3;391(10119):404-405; PMID: 29174130 [https://www.ncbi.nlm.nih.gov/pubmed/29174130]Comment in: Lancet. 2018 Oct 27;392(10157):1516-1517; PMID: 30496056 [https://www.ncbi.nlm.nih.gov/pubmed/30496056]
95	Ovid Technologies	Ovid MEDLINE(R)	29146625	Cyanotic congenital heart disease following fertility treatments in the United States from 2011 to 2014.	Heart. 104(11):945-948, 2018 06.	Heart. 104(11):945-948, 2018 06.	1	From MEDLINE, a database of the U.S. National Library of Medicine.	MEDLINE	Shamshirsaz AA Bateni ZH Sangi-Haghpeykar H Arian SE Erfani H Shamshirsaz AA Abuhamad A Fox KA Ramin SM Moaddab A Maskatia SA Salmanian B Lopez KN Hosseinzadeh P Schutt AK Nassr AA Espinoza J Dildy GA Belfort MA Clark SL		Shamshirsaz, Alireza A Bateni, Zhoobin H Sangi-Haghpeykar, Haleh Arian, Sara E Erfani, Hadi Shamshirsaz, Amir A Abuhamad, Alfred Fox, Karin A Ramin, Susan M Moaddab, Amirhossein Maskatia, Shiraz A Salmanian, Bahram Lopez, Keila N Hosseinzadeh, Pardis Schutt, Amy K Nassr, Ahmed A Espinoza, Jimmy Dildy, Gary A Belfort, Michael A Clark, Steven L	Shamshirsaz, Alireza A. Department of Obstetrics and Gynecology, Division of Maternal Fetal Medicine, Baylor College of Medicine and Texas Children's Hospital, Houston, Texas, USA. Bateni, Zhoobin H. Department of Obstetrics and Gynecology, Division of Maternal Fetal Medicine, Baylor College of Medicine and Texas Children's Hospital, Houston, Texas, USA. Sangi-Haghpeykar, Haleh. Department of Obs…	Heart (British Cardiac Society)	Journal available in: Print-Electronic Citation processed from: Internet	9602087	Heart	Core Clinical Journals (AIM) Index Medicus	England	*congenital heart disease; *echocardiography; *epidemiology	OBJECTIVE: To examine the risk for cyanotic congenital heart diseases (CCHDs) among live births in the USA, resulting from various forms of infertility treatments. METHODS: This study is a cross-sectional analysis of live births in the USA from 2011 to 2014. Infertility treatments are categorised into two of the following groups on birth certificates: assisted reproductive technology (ART) fertil…	1468-201X	1355-6037	https://dx.doi.org/10.1136/heartjnl-2017-312015	Journal Article Research Support, Non-U.S. Gov't	heartjnl-2017-312015 [pii] 10.1136/heartjnl-2017-312015 [doi]	ppublish	2017/06/24 [received] 2017/10/24 [revised] 2017/10/26 [accepted]	English		20171116	2018 06	2017/11/18 06:00	2019/01/08 06:00	2017/11/18 06:00	2018	20190107	20201215	Click here for full text options	104	945-948	Competing interests: None declared.		11			20190107	Adult Cross-Sectional Studies Female *Heart Defects, Congenital/ep [Epidemiology] Humans Infertility, Female/ep [Epidemiology] *Infertility, Female/th [Therapy] Maternal Age Middle Aged Pregnancy *Reproductive Techniques, Assisted/ae [Adverse Effects] Risk Factors Young Adult
96	Ovid Technologies	Ovid MEDLINE(R)	29129781	Effect of Sperm Morphology on Pregnancy Success via Intrauterine Insemination: A Systematic Review and Meta-Analysis.	Journal of Urology. 199(3):812-822, 2018 03.	J Urol. 199(3):812-822, 2018 03.	1	From MEDLINE, a database of the U.S. National Library of Medicine.	MEDLINE	Kohn TP Kohn JR Ramasamy R		Kohn, Taylor P Kohn, Jaden R Ramasamy, Ranjith	Kohn, Taylor P. Baylor College of Medicine, Houston, Texas; Department of Urology, University of Miami Miller School of Medicine, Miami, Florida. Kohn, Jaden R. Baylor College of Medicine, Houston, Texas; Department of Urology, University of Miami Miller School of Medicine, Miami, Florida. Ramasamy, Ranjith. Baylor College of Medicine, Houston, Texas; Department of Urology, University of Miami Mi…	The Journal of urology	Journal available in: Print-Electronic Citation processed from: Internet	kc7, 0376374	J Urol	Core Clinical Journals (AIM) Index Medicus	United States	*artificial; *homologous; *infertility; *insemination; *male; *semen analysis; *spermatozoa; *testis	PURPOSE: Men with abnormal sperm morphology are often counseled that natural conception and intrauterine insemination are ineffective, and in vitro fertilization is the only option. Our objective was to determine the effect of sperm morphology on the pregnancy success of intrauterine insemination. MATERIALS AND METHODS: We systematically searched for studies published prior to January 2017 that 1…	1527-3792	0022-5347	https://dx.doi.org/10.1016/j.juro.2017.11.045	Journal Article Meta-Analysis Systematic Review	S0022-5347(17)77882-2 [pii] 10.1016/j.juro.2017.11.045 [doi]	ppublish	2017/11/02 [accepted]	English		20171109	2018 03	2017/11/14 06:00	2019/04/18 06:00	2017/11/14 06:00	2018	20190417	20201215	Click here for full text options	199	812-822		S0022-5347(17)77882-2	3			20190417	Female *Fertilization in Vitro/mt [Methods] Humans *Infertility, Male/pa [Pathology] *Insemination/ph [Physiology] Male Pregnancy Pregnancy Rate Sperm Count *Sperm Motility/ph [Physiology]	Comment in: J Urol. 2018 Mar;199(3):821-822; PMID: 29272708 [https://www.ncbi.nlm.nih.gov/pubmed/29272708]Comment in: J Urol. 2018 Mar;199(3):821; PMID: 29272709 [https://www.ncbi.nlm.nih.gov/pubmed/29272709]
97	Ovid Technologies	Ovid MEDLINE(R)	28942518	Projecting the potential impact of the Cap-Score TM on clinical pregnancy, live births, and medical costs in couples with unexplained infertility.	Journal of Assisted Reproduction & Genetics. 35(1):99-106, 2018 Jan.	J Assist Reprod Genet. 35(1):99-106, 2018 Jan.	1	From MEDLINE, a database of the U.S. National Library of Medicine.	MEDLINE	Babigumira JB Sharara FI Garrison LP Jr		Babigumira, Joseph B Sharara, Fady I Garrison, Louis P Jr	Babigumira, Joseph B. Global Medicines Program, Department of Global Health, University of Washington, 1510 San Juan Road, Box 357965, Seattle, WA, 98092, USA. babijo@uw.edu. Babigumira, Joseph B. Pharmaceutical Outcomes Research and Policy Program, Department of Pharmacy, University of Washington, Seattle, WA, USA. babijo@uw.edu. Sharara, Fady I. Virginia Center for Reproductive Medicine, Reston…	Journal of assisted reproduction and genetics	Journal available in: Print-Electronic Citation processed from: Internet	bgi, 9206495	J Assist Reprod Genet	Index Medicus	Netherlands	Clinical pregnancy; Costs; Decision-analytic modeling; Live births; Sperm capacitation	PURPOSE: The Cap-Score TM was developed to assess the capacitation status of men, thereby enabling personalized management of unexplained infertility by choosing timed intrauterine insemination (IUI), versus immediate in vitro fertilization (IVF) or intracytoplasmic sperm injection (ICSI) in individuals with a low Cap-Score TM. The objective of this study was to estimate the differences in outcom…	1573-7330	1058-0468	https://dx.doi.org/10.1007/s10815-017-1021-4	Journal Article	10.1007/s10815-017-1021-4 [doi] 10.1007/s10815-017-1021-4 [pii] PMC5758457 [pmc]	ppublish	2017/05/22 [received] 2017/08/11 [accepted]	English	Fertil Steril. 1951 Mar-Apr;2(2):115-39 PMID: 14823049 [https://www.ncbi.nlm.nih.gov/pubmed/14823049] Hum Reprod. 2001 Jun;16(6):1165-71 PMID: 11387287 [https://www.ncbi.nlm.nih.gov/pubmed/11387287] N Engl J Med. 2002 Aug 29;347(9):661-6 PMID: 12200554 [https://www.ncbi.nlm.nih.gov/pubmed/12200554] Fertil Steril. 1975 Nov;26(11):1048-56 PMID: 1183628 [https://www.ncbi.nlm.nih.gov/pubmed/1183628] …	20170923	2018 Jan	2017/09/25 06:00	2018/02/07 06:00	2017/09/25 06:00	2018	20181113	20201215	Click here for full text options	35	99-106			1	https://www.ncbi.nlm.nih.gov/pmc/articles/PMC5758457		20180206	Adult Birth Rate Family Characteristics Female Fertilization in Vitro/ec [Economics] *Health Care Costs Humans *Infertility/di [Diagnosis] Infertility/ec [Economics] *Infertility/th [Therapy] Live Birth/ec [Economics] Live Birth/ep [Epidemiology] *Live Birth Male Pregnancy *Pregnancy Rate Prognosis Research Design Semen Analysis/mt [Methods] *Semen Analysis *Sperm Capacitation/ph [Physiology] You…
98	Ovid Technologies	Ovid MEDLINE(R)	28933569	Day two post retrieval 1500 IUI hCG bolus, progesterone-free luteal support post GnRH agonist trigger - a proof of concept study.	Gynecological Endocrinology. 34(2):132-135, 2018 Feb.	Gynecol Endocrinol. 34(2):132-135, 2018 Feb.	1	From MEDLINE, a database of the U.S. National Library of Medicine.	MEDLINE	Vanetik S Segal L Breizman T Kol S		Vanetik, Sharon Segal, Linoy Breizman, Tatiana Kol, Shahar	Vanetik, Sharon. a Ruth and Bruce Rappaport Faculty of medicine, Technion - Israel Institute of Technology, Haifa, Israel. Segal, Linoy. a Ruth and Bruce Rappaport Faculty of medicine, Technion - Israel Institute of Technology, Haifa, Israel. Breizman, Tatiana. b Department of Obstetrics and Gynecology, IVF Unit, Haifa, Israel. Kol, Shahar. a Ruth and Bruce Rappaport Faculty of medicine, Technion…	Gynecological endocrinology : the official journal of the International Society of Gynecological Endocrinology	Journal available in: Print-Electronic Citation processed from: Internet	8807913	Gynecol Endocrinol	Index Medicus	England	GnRH agonist; controlled ovarian stimulation; hCG; luteal phase support; progesterone	Small dose of hCG (1500 IU) on the day of oocyte retrieval, followed by daily progesterone administration, is currently the preferred way to secure adequate luteal support following GnRH agonist trigger. In the current proof-of-concept study, we explored the possibility that a bolus of 1500 IU hCG, given two days after oocyte retrieval, may be sufficient to sustain adequate luteal support without…	1473-0766	0951-3590	https://dx.doi.org/10.1080/09513590.2017.1379496	Journal Article	10.1080/09513590.2017.1379496 [doi]	ppublish		English		20170921	2018 Feb	2017/09/22 06:00	2018/08/18 06:00	2017/09/22 06:00	2018	20180817	20201215	Click here for full text options	34	132-135			2			20180817	Adult *Chorionic Gonadotropin/ad [Administration & Dosage] Chorionic Gonadotropin/ae [Adverse Effects] Chorionic Gonadotropin/tu [Therapeutic Use] Drug Resistance Family Characteristics Female *Fertility Agents, Female/ad [Administration & Dosage] Fertility Agents, Female/ae [Adverse Effects] Fertility Agents, Female/tu [Therapeutic Use] Fertilization in Vitro Follow-Up Studies Gonadotropin-Relea…
99	Ovid Technologies	Ovid MEDLINE(R)	28718894	Sperm cryopreservation and assisted reproductive technology outcome in patients with spinal cord injury.	Andrologia. 50(1), 2018 Feb.	Andrologia. 50(1), 2018 Feb.	1	From MEDLINE, a database of the U.S. National Library of Medicine.	MEDLINE	Reignier A Lammers J Splingart C Redhead D Labat JJ Mirallie S Barriere P Freour T	Reignier, A; ORCID: http://orcid.org/0000-0002-9290-7579	Reignier, A Lammers, J Splingart, C Redhead, D Labat, J J Mirallie, S Barriere, P Freour, T	Reignier, A. Service de medecine et biologie du developpement et de la reproduction, CHU de Nantes, Nantes, France. Reignier, A. INSERM UMR1064, Nantes, France. Reignier, A. Faculte de medecine, Universite de Nantes, Nantes, France. Lammers, J. Service de medecine et biologie du developpement et de la reproduction, CHU de Nantes, Nantes, France. Lammers, J. INSERM UMR1064, Nantes, France. Splinga…	Andrologia	Journal available in: Print-Electronic Citation processed from: Internet	0423506, 4qp	Andrologia	Index Medicus	Germany	assisted reproductive technology; in vitro fertilization; sperm; spinal cord injury	This study aimed to describe spinal cord injured patients' semen characteristics before and after cryopreservation, and assisted reproductive technology cycles outcome compared to the infertile population. Data about sperm analysis and assisted reproductive technology (ART) cycles outcomes for 78 men with spinal cord injury referred for sperm cryopreservation between 1998 and 2013 were retrospect…	1439-0272	0303-4569	https://dx.doi.org/10.1111/and.12833	Journal Article	10.1111/and.12833 [doi]	ppublish	2017/02/18 [accepted]	English		20170718	2018 Feb	2017/07/19 06:00	2018/08/09 06:00	2017/07/19 06:00	2018	20180808	20201215	Click here for full text options	50				1			20180808	Adult *Cryopreservation Female Humans *Infertility, Male/et [Etiology] Male Pregnancy Pregnancy Outcome Pregnancy Rate *Reproductive Techniques, Assisted Retrospective Studies *Semen Preservation/mt [Methods] *Sperm Injections, Intracytoplasmic Sperm Retrieval *Spinal Cord Injuries/co [Complications] Young Adult
100	Ovid Technologies	Ovid MEDLINE(R)	28118681	Metformin during ovulation induction with gonadotrophins followed by timed intercourse or intrauterine insemination for subfertility associated with polycystic ovary syndrome. [Review]	Cochrane Database of Systematic Reviews. 1:CD009090, 2017 01 24.	Cochrane Database Syst Rev. 1:CD009090, 2017 01 24.	1	From MEDLINE, a database of the U.S. National Library of Medicine.	MEDLINE	Bordewijk EM Nahuis M Costello MF Van der Veen F Tso LO Mol BW van Wely M		Bordewijk, Esmee M Nahuis, Marleen Costello, Michael F Van der Veen, Fulco Tso, Leopoldo O Mol, Ben Willem J van Wely, Madelon	Bordewijk, Esmee M. University of Amsterdam, Amsterdam, Netherlands, 1105 AZ. Nahuis, Marleen. VU University Medical Center, Amsterdam, Netherlands. Costello, Michael F. Division of Obstetrics & Gynaecology, School of Women's & Children's Health, Royal Hospital for Women and IVF Australia, Barker Street, Randwick, Sydney, Australia, NSW 2031. Van der Veen, Fulco. Center for Reproductive Medicine,…	The Cochrane database of systematic reviews	Journal available in: Electronic Citation processed from: Internet	100909747	Cochrane Database Syst Rev	Index Medicus	England		BACKGROUND: Clomiphene citrate (CC) is generally considered first-line treatment in women with anovulation due to polycystic ovary syndrome (PCOS). Ovulation induction with follicle-stimulating hormone (FSH; gonadotrophins) is second-line treatment for women who do not ovulate or conceive while taking CC. Metformin may increase the effectiveness of ovulation induction with gonadotrophins and may …	1469-493X	1361-6137	https://dx.doi.org/10.1002/14651858.CD009090.pub2	Journal Article Meta-Analysis Review Systematic Review	10.1002/14651858.CD009090.pub2 [doi] PMC6464837 [pmc]	epublish		English	Hum Reprod Update. 2007 Nov-Dec;13(6):527-37 PMID: 17767003 [https://www.ncbi.nlm.nih.gov/pubmed/17767003] J Int Med Res. 2010 Jul-Aug;38(4):1250-8 PMID: 20925997 [https://www.ncbi.nlm.nih.gov/pubmed/20925997] Hum Reprod. 2008 Aug;23(8):1830-4 PMID: 18487613 [https://www.ncbi.nlm.nih.gov/pubmed/18487613] Drugs. 1995 May;49(5):721-49 PMID: 7601013 [https://www.ncbi.nlm.nih.gov/pubmed/7601013] Hum …	20170124	2017 01 24	2017/01/25 06:00	2017/04/22 06:00	2017/01/25 06:00	2017	20210911	20210913	Click here for full text options	1	CD009090				https://www.ncbi.nlm.nih.gov/pmc/articles/PMC6464837		20170421	*Coitus Combined Modality Therapy/mt [Methods] Drug Therapy, Combination/mt [Methods] Female *Fertility Agents, Female/tu [Therapeutic Use] *Fertilization in Vitro/mt [Methods] *Follicle Stimulating Hormone/tu [Therapeutic Use] Gonadotropins/tu [Therapeutic Use] Humans Infertility, Female/et [Etiology] *Infertility, Female/th [Therapy] Live Birth *Metformin/tu [Therapeutic Use] *Ovulation Inducti…
101	Ovid Technologies	Ovid MEDLINE(R)	30230303	Cost-Benefit Analysis of Hysteroscopic Polypectomy Before Controlled Ovarian Hyperstimulation and Intrauterine Insemination in Infertile Women.	Journal of Reproductive Medicine. 62(3-4):127-32, 2017 Mar-Apr.	J Reprod Med. 62(3-4):127-32, 2017 Mar-Apr.	1	From MEDLINE, a database of the U.S. National Library of Medicine.	MEDLINE	Sundheimer LW Kathiresan A Dumesic D Parvataneni R Shamonki M		Sundheimer, Lauren W Kathiresan, Anupama Dumesic, Daniel Parvataneni, Ram Shamonki, Mousa		The Journal of reproductive medicine	Journal available in: Print Citation processed from: Print	jwt, 0173343	J Reprod Med	Index Medicus	United States		Objective: To examine the cost benefit of performing hysteroscopic polypectomy (HP) in infertile women with endometrial polyp(s) before controlled ovarian hyperstimulation with intrauterine insemination (COH/IUI). Study Design: Decision analytic model comparing costs and clinical outcomes. Results: HP and COH/IUI costs ranged from $537-$12,530 and $800-$7,600, respectively. Performing an HP befor…		0024-7758		Journal Article		ppublish		English			2017 Mar-Apr	2017/03/01 00:00	2018/10/16 06:00	2018/09/20 06:00	2017	20181015	20201215	Click here for full text options	62	127-32			3-4		0024-7758	20181015	Adult Cost-Benefit Analysis Female *Fertilization in Vitro/ec [Economics] Humans *Hysteroscopy/ec [Economics] *Infertility, Female/ec [Economics] Infertility, Female/th [Therapy] *Insemination, Artificial/ec [Economics] Ovulation Induction/ec [Economics] Polyps/su [Surgery] Pregnancy Pregnancy Rate
102	Ovid Technologies	Ovid MEDLINE(R)	29746017	The correlation of the degree of abnormal sperm morphology using strict criteria and pregnancy rates following intrauterine insemination (IUI).	Clinical & Experimental Obstetrics & Gynecology. 44(2):183-184, 2017.	Clin Exp Obstet Gynecol. 44(2):183-184, 2017.	1	From MEDLINE, a database of the U.S. National Library of Medicine.	MEDLINE	Check JH Bollendorf A		Check, J H Bollendorf, A		Clinical and experimental obstetrics & gynecology	Journal available in: Print Citation processed from: Print	db1, 7802110	Clin Exp Obstet Gynecol	Index Medicus	China		OBJECTIVE: To determine the effect of extremely low sperm morphology on pregnancy rates following intrauterine insemination (IUI) where all other semen parameters were normal. MATERIALS AND METHODS: Retrospective review of all IUI cycles over a two-year period on infertile women age <= 35 where all parameters, but morphology had to be normal. The data were evaluated according to seven levels of p…		0390-6663		Journal Article		ppublish		English			2017	2017/01/01 00:00	2018/06/06 06:00	2018/05/11 06:00	2017	20200923	20201215	Click here for full text options	44	183-184			2		0390-6663	20180605	Adult Female Fertilization in Vitro Humans *Infertility, Female/th [Therapy] *Insemination, Artificial, Homologous/mt [Methods] Male Parturition Pregnancy Pregnancy Rate Retrospective Studies *Spermatozoa/pa [Pathology] Statistics as Topic
103	Ovid Technologies	Ovid MEDLINE(R)	29658254	[Value of sperm acrosin activity detection in selecting the method of assisted reproduction for patients with unexplained infertility]. [Chinese]	Zhong Hua Nan Ke Xue. 23(2):152-156, 2017 Feb.	Zhonghua Nan Ke Xue. 23(2):152-156, 2017 Feb.	1	From MEDLINE, a database of the U.S. National Library of Medicine.	MEDLINE	Sun Q Li HR Liang YJ Yao B Chen L		Sun, Qin Li, Hong-Ru Liang, Yuan-Jiao Yao, Bing Chen, Li	Sun, Qin. Center of Reproductive Medicine, Nanjing General Hospital of Nanjing Military Region, Nanjing, Jiangsu 210002, China. Li, Hong-Ru. Center of Reproductive Medicine, Nanjing General Hospital of Nanjing Military Region, Nanjing, Jiangsu 210002, China. Liang, Yuan-Jiao. Center of Reproductive Medicine, Nanjing General Hospital of Nanjing Military Region, Nanjing, Jiangsu 210002, China. Yao,…	Zhonghua nan ke xue = National journal of andrology	Journal available in: Print Citation processed from: Internet	101093592	Zhonghua Nan Ke Xue	Index Medicus	China	acrosin activity; in vitro fertilizationembryo transfer; sperm; unexplained infertility	Objective: To investigate the clinical significance of sperm acrosin activity detection in selecting the method of assisted reproduction for patients with unexplained infertility (UI). METHODS: This retrospective study included 49 UI couples treated by IVFET (49 cycles) after three failures in intrauterine insemination (IUI) and another 95 couples with uterine tube obstruction (UTO) treated by IV…		1009-3591		Journal Article		ppublish		Chinese			2017 Feb	2017/02/01 00:00	2018/08/21 06:00	2018/04/17 06:00	2017	20181202	20201215	Click here for full text options	23	152-156			2		1009-3591	20180820	Acrosin/an [Analysis] *Acrosin/me [Metabolism] Embryo Implantation Fallopian Tubes Female *Fertilization in Vitro/mt [Methods] Fertilization in Vitro/sn [Statistics & Numerical Data] Humans Infertility, Female Infertility, Male Male Pregnancy Pregnancy Rate Reproduction Retrospective Studies Sperm Injections, Intracytoplasmic/sn [Statistics & Numerical Data] *Spermatozoa/me [Metabolism]
104	Ovid Technologies	Ovid MEDLINE(R)	29040538	Immobilization or mobilization after IUI: an RCT.	Human Reproduction. 32(11):2218-2224, 2017 11 01.	Hum Reprod. 32(11):2218-2224, 2017 11 01.	1	From MEDLINE, a database of the U.S. National Library of Medicine.	MEDLINE	van Rijswijk J Caanen MR Mijatovic V Vergouw CG van de Ven PM Lambalk CB Schats R		van Rijswijk, J Caanen, M R Mijatovic, V Vergouw, C G van de Ven, P M Lambalk, C B Schats, R	van Rijswijk, J. Department of Reproductive Medicine, VU University Medical Centre, De Boelelaan 1118, 1081 HZ Amsterdam, The Netherlands. Caanen, M R. Department of Reproductive Medicine, VU University Medical Centre, De Boelelaan 1118, 1081 HZ Amsterdam, The Netherlands. Mijatovic, V. Department of Reproductive Medicine, VU University Medical Centre, De Boelelaan 1118, 1081 HZ Amsterdam, The Ne…	Human reproduction (Oxford, England)	Journal available in: Print Citation processed from: Internet	hrp, 8701199	Hum Reprod	Index Medicus	England	*IUI; *RCT; *bedrest; *immobilization; *mobilization; *ongoing pregnancy rate; *supine position	STUDY QUESTION: Does 15 min of immobilization after IUI improve pregnancy rates? SUMMARY ANSWER: Immobilization for 15 min after IUI does not improve pregnancy rates. WHAT IS KNOWN ALREADY: Prior RCTs report a beneficial effect of supine immobilization for 15 min following IUI compared to immediate mobilization, however, these studies can be criticized. Given the importance for the logistics in d…	1460-2350	0268-1161	https://dx.doi.org/10.1093/humrep/dex302	Journal Article Randomized Controlled Trial	4508786 [pii] 10.1093/humrep/dex302 [doi]	ppublish	2017/02/16 [received] 2017/09/14 [accepted]	English			2017 11 01	2017/10/19 06:00	2018/06/28 06:00	2017/10/18 06:00	2017	20180715	20201215	Click here for full text options	32	2218-2224			11			20180627	Adult Birth Rate Female Fertilization in Vitro/mt [Methods] Humans *Immobilization Infertility, Male/th [Therapy] *Insemination, Artificial/mt [Methods] Male Pregnancy *Pregnancy Rate *Supine Position Treatment Outcome
105	Ovid Technologies	Ovid MEDLINE(R)	28911932	Varicocelectomy to "upgrade" semen quality to allow couples to use less invasive forms of assisted reproductive technology.	Fertility & Sterility. 108(4):609-612, 2017 10.	Fertil Steril. 108(4):609-612, 2017 10.	1	From MEDLINE, a database of the U.S. National Library of Medicine.	MEDLINE	Samplaski MK Lo KC Grober ED Zini A Jarvi KA		Samplaski, Mary K Lo, Kirk C Grober, Ethan D Zini, Armand Jarvi, Keith A	Samplaski, Mary K. Institute of Urology, University of Southern California, Los Angeles, California. Electronic address: mary.samplaski@med.usc.edu. Lo, Kirk C. Division of Urology, Department of Surgery, Mount Sinai Hospital, Toronto, Ontario, Canada. Grober, Ethan D. Division of Urology, Department of Surgery, Mount Sinai Hospital, Toronto, Ontario, Canada. Zini, Armand. Division of Urology, De…	Fertility and sterility	Journal available in: Print-Electronic Citation processed from: Internet	evf, 0372772	Fertil Steril	Index Medicus	United States	*Varicocele; *assisted reproductive technology; *intrauterine insemination; *in vitro fertilization; *semen	OBJECTIVE: To determine the magnitude of improvement in semen parameters after a varicocelectomy and the fraction that have improvements such that couples needing IVF or IUI are "upgraded" to needing less invasive assisted reproductive technology (ART). DESIGN: Retrospective review of prospectively collected data. SETTING: Academic medical centers. PATIENT(S): Men presenting for a fertility evalu…	1556-5653	0015-0282	https://dx.doi.org/10.1016/j.fertnstert.2017.07.017	Journal Article	S0015-0282(17)30537-X [pii] 10.1016/j.fertnstert.2017.07.017 [doi]	ppublish	2017/03/21 [received] 2017/07/08 [revised] 2017/07/17 [accepted]	English		20170911	2017 10	2017/09/16 06:00	2017/10/14 06:00	2017/09/16 06:00	2017	20180312	20201215	Click here for full text options	108	609-612		S0015-0282(17)30537-X	4			20171013	Adult Family Characteristics Female Humans Infertility, Male/ep [Epidemiology] Infertility, Male/et [Etiology] *Infertility, Male/su [Surgery] Male Microsurgery/mt [Methods] Middle Aged Pregnancy Pregnancy Rate *Reproductive Techniques, Assisted Retrospective Studies *Semen Analysis Sperm Count *Urogenital Surgical Procedures/mt [Methods] Varicocele/co [Complications] Varicocele/ep [Epidemiology]…	Comment in: Fertil Steril. 2017 Oct;108(4):596-597; PMID: 28965554 [https://www.ncbi.nlm.nih.gov/pubmed/28965554]Comment in: Nat Rev Urol. 2017 Dec;14(12):705-706; PMID: 29089609 [https://www.ncbi.nlm.nih.gov/pubmed/29089609]Comment in: J Urol. 2018 Jun;199(6):1382; PMID: 29783566 [https://www.ncbi.nlm.nih.gov/pubmed/29783566]
106	Ovid Technologies	Ovid MEDLINE(R)	28865536	Varicocelectomy before assisted reproductive technology: are outcomes improved?. [Review]	Fertility & Sterility. 108(3):385-391, 2017 09.	Fertil Steril. 108(3):385-391, 2017 09.	1	From MEDLINE, a database of the U.S. National Library of Medicine.	MEDLINE	Kohn TP Kohn JR Pastuszak AW		Kohn, Taylor P Kohn, Jaden R Pastuszak, Alexander W	Kohn, Taylor P. Baylor College of Medicine, Houston, Texas. Kohn, Jaden R. Baylor College of Medicine, Houston, Texas. Pastuszak, Alexander W. Center for Reproductive Medicine, Baylor College of Medicine, Houston, Texas; Scott Department of Urology, Baylor College of Medicine, Houston, Texas. Electronic address: pastusza@bcm.edu.	Fertility and sterility	Journal available in: Print Citation processed from: Internet	evf, 0372772	Fertil Steril	Index Medicus	United States	*Varicocele; *intracytoplasmic sperm injection; *intrauterine insemination; *in vitro fertilization; *varicocelectomy	Clinical varicoceles have been associated with impaired semen parameters and male-factor infertility. Varicocele repair can improve live birth rates for men with clinical varicocele. Varicocelectomy is often combined with assisted reproductive techniques (ART) such as intrauterine insemination (IUI), in vitro fertilization (IVF), or intracytoplasmic sperm injection (ICSI). Here we review the lite…	1556-5653	0015-0282	https://dx.doi.org/10.1016/j.fertnstert.2017.06.033	Journal Article Meta-Analysis Review	S0015-0282(17)30492-2 [pii] 10.1016/j.fertnstert.2017.06.033 [doi]	ppublish	2017/04/29 [received] 2017/05/25 [revised] 2017/06/28 [accepted]	English			2017 09	2017/09/04 06:00	2017/09/30 06:00	2017/09/04 06:00	2017	20181202	20201215	Click here for full text options	108	385-391		S0015-0282(17)30492-2	3			20170929	Binding Sites Comorbidity Evidence-Based Medicine Female Humans *Infertility, Male/ep [Epidemiology] *Infertility, Male/th [Therapy] Male Pregnancy *Pregnancy Outcome/ep [Epidemiology] Prevalence Quality Improvement Reproductive Techniques, Assisted Risk Factors *Sperm Injections, Intracytoplasmic/sn [Statistics & Numerical Data] Treatment Outcome Urogenital Surgical Procedures *Varicocele/ep [Ep…
107	Ovid Technologies	Ovid MEDLINE(R)	28668273	Effect of unilateral tubal abnormalities on the results of intrauterine inseminations.	Reproductive Biomedicine Online. 35(3):314-317, 2017 Sep.	Reprod Biomed Online. 35(3):314-317, 2017 Sep.	1	From MEDLINE, a database of the U.S. National Library of Medicine.	MEDLINE	Cochet T Gatimel N Moreau J Cohade C Fajau C Lesourd F Parinaud J Leandri R		Cochet, Tiffany Gatimel, Nicolas Moreau, Jessika Cohade, Clementine Fajau, Carole Lesourd, Florence Parinaud, Jean Leandri, Roger	Cochet, Tiffany. Clinique d'Occitanie, 31600 Muret, France. Gatimel, Nicolas. Medecine de la Reproduction, CHU Toulouse, 31059 Toulouse, France; Groupe de Recherche en Fertilite Humaine EA 3694, Universite Paul Sabatier, 31059 Toulouse, France. Moreau, Jessika. Medecine de la Reproduction, CHU Toulouse, 31059 Toulouse, France; Groupe de Recherche en Fertilite Humaine EA 3694, Universite Paul Saba…	Reproductive biomedicine online	Journal available in: Print-Electronic Citation processed from: Internet	101122473	Reprod Biomed Online	Index Medicus	Netherlands	Clinical pregnancy rate; Fallopian tubes; IUI; Live birth rates; Tubal patency	A total of 101 patients with one normal tube were compared with 117 patients with two normal tubes to assess the effect of unilateral tubal abnormalities on the results of intrauterine inseminations. The clinical pregnancy and live birth rates seemed to reduce by one-half in almost all types of abnormality, suggesting that these patients should be preferentially treated with IVF. Copyright © 2017…	1472-6491	1472-6483	https://dx.doi.org/10.1016/j.rbmo.2017.05.018	Journal Article	S1472-6483(17)30256-0 [pii] 10.1016/j.rbmo.2017.05.018 [doi]	ppublish	2016/12/20 [received] 2017/05/23 [revised] 2017/05/23 [accepted]	English		20170616	2017 Sep	2017/07/03 06:00	2018/05/01 06:00	2017/07/03 06:00	2017	20180430	20201215	Click here for full text options	35	314-317		S1472-6483(17)30256-0	3			20180430	Adult Birth Rate *Fallopian Tube Diseases/co [Complications] Fallopian Tube Diseases/ep [Epidemiology] Female Fertilization in Vitro Humans Hysterosalpingography Infant, Newborn Infertility, Female/ep [Epidemiology] *Infertility, Female/et [Etiology] *Infertility, Female/th [Therapy] Insemination, Artificial/mt [Methods] Insemination, Artificial/sn [Statistics & Numerical Data] *Insemination, Art…
108	Ovid Technologies	Ovid MEDLINE(R)	28625022	Ethical, moral, and theological insights into advances in male pediatric and adolescent fertility preservation. [Review]	Andrology. 5(4):631-639, 2017 07.	Andrology. 5(4):631-639, 2017 07.	1	From MEDLINE, a database of the U.S. National Library of Medicine.	MEDLINE	Ramstein JJ Halpern J Gadzinski AJ Brannigan RE Smith JF	Ramstein, J J; ORCID: https://orcid.org/0000-0002-0357-7273	Ramstein, J J Halpern, J Gadzinski, A J Brannigan, R E Smith, J F	Ramstein, J J. UCSF/UCB Joint Medical Program, Berkeley, CA, USA. Halpern, J. UCSF/UCB Joint Medical Program, Berkeley, CA, USA. Gadzinski, A J. Department of Urology, University of California, San Francisco, San Francisco, CA, USA. Brannigan, R E. Department of Urology, Northwestern University School of Medicine, Chicago, IL, USA. Smith, J F. Department of Urology, University of California, San …	Andrology	Journal available in: Print-Electronic Citation processed from: Internet	101585129	Andrology	Index Medicus	England	*ethics; *fertility preservation; *oncofertility; *pediatric oncology; *religion	The successful treatment of boys with cancer has led to increasing attention to preserving their quality of life after completing cancer therapy. One of the top priorities for living a full life is keeping open the opportunity to have children. While sperm banking for males facing sterilizing cancer treatment can be effective, this approach requires subsequent use of reproductive procedures such …	2047-2927	2047-2919	https://dx.doi.org/10.1111/andr.12371	Journal Article Review	10.1111/andr.12371 [doi]	ppublish	2017/01/31 [received] 2017/03/24 [revised] 2017/03/27 [accepted]	English		20170618	2017 07	2017/06/19 06:00	2018/01/30 06:00	2017/06/19 06:00	2017	20180227	20201215	Click here for full text options	5	631-639			4			20180129	Adolescent Age Factors *Antineoplastic Agents/ae [Adverse Effects] *Cancer Survivors Child Child, Preschool Cryopreservation/es [Ethics] Fertility/de [Drug Effects] Fertility/re [Radiation Effects] *Fertility *Fertility Preservation/es [Ethics] Fertilization in Vitro/es [Ethics] Humans Infertility, Male/et [Etiology] Infertility, Male/pp [Physiopathology] *Infertility, Male/th [Therapy] Male *Mor…
109	Ovid Technologies	Ovid MEDLINE(R)	28598138	Unexplained infertility: live-birth's prognostic factors to determine the ART management.	Minerva Ginecologica. 69(6):526-532, 2017 Dec.	Minerva Ginecol. 69(6):526-532, 2017 Dec.	1	From MEDLINE, a database of the U.S. National Library of Medicine.	MEDLINE	Ohannessian A Loundou A Gnisci A Paulmyer-Lacroix O Perrin J Courbiere B		Ohannessian, Alexandra Loundou, Anderson Gnisci, Audrey Paulmyer-Lacroix, Odile Perrin, Jeanne Courbiere, Blandine	Ohannessian, Alexandra. Pole Femmes-Parents-Enfants, Centre Clinico-Biologique d'AMP-CECOS, AP-HM La Conception, Marseille, France. Loundou, Anderson. EA3279, Self-Perceived Health Assessment Research Unit, Aix-Marseille University, Marseille, France. Gnisci, Audrey. Pole Femmes-Parents-Enfants, Centre Clinico-Biologique d'AMP-CECOS, AP-HM La Conception, Marseille, France. Paulmyer-Lacroix, Odile…	Minerva ginecologica	Journal available in: Print-Electronic Citation processed from: Internet	n66, 0400731	Minerva Ginecol	Index Medicus	Italy		BACKGROUND: The purpose of this retrospective observational study was to identify prognostic factors that lead to a live birth (LB) in couples with unexplained infertility in order to define the best assisted-reproductive technique (ART) strategy. METHODS: Prognostic factors of couples with unexplained infertility managed initially with gonadotropin intrauterine inseminations (IUI) at a single un…	1827-1650	0026-4784	https://dx.doi.org/10.23736/S0026-4784.17.04085-0	Journal Article Observational Study	S0026-4784.17.04085-0 [pii] 10.23736/S0026-4784.17.04085-0 [doi]	ppublish		English		20170609	2017 Dec	2017/06/10 06:00	2018/06/16 06:00	2017/06/10 06:00	2017	20180615	20201215	Click here for full text options	69	526-532			6			20180615	Adult Female *Fertilization in Vitro/mt [Methods] Humans *Infertility Insemination, Artificial/mt [Methods] Live Birth Male Pregnancy *Pregnancy Outcome Pregnancy Rate Prognosis *Reproductive Techniques, Assisted Retrospective Studies Time-to-Pregnancy
110	Ovid Technologies	Ovid MEDLINE(R)	28591847	Implementing targeted expectant management in fertility care using prognostic modelling: a cluster randomized trial with a multifaceted strategy.	Human Reproduction. 32(8):1648-1657, 2017 08 01.	Hum Reprod. 32(8):1648-1657, 2017 08 01.	1	From MEDLINE, a database of the U.S. National Library of Medicine.	MEDLINE	Kersten FAM Nelen WLDM van den Boogaard NM van Rumste MM Koks CA IntHout J Verhoeve HR Pelinck MJ Boks DES Gianotten J Broekmans FJM Goddijn M Braat DDM Mol BWJ Hermens RPGM Improvement study group		Kersten, F A M Nelen, W L D M van den Boogaard, N M van Rumste, M M Koks, C A IntHout, J Verhoeve, H R Pelinck, M J Boks, D E S Gianotten, J Broekmans, F J M Goddijn, M Braat, D D M Mol, B W J Hermens, R P G M Improvement study group	Kersten, F A M. Department of Obstetrics and Gynaecology, Radboud University Medical Center, PO Box 9101, 6500 HB Nijmegen, The Netherlands. Nelen, W L D M. Department of Obstetrics and Gynaecology, Radboud University Medical Center, PO Box 9101, 6500 HB Nijmegen, The Netherlands. van den Boogaard, N M. Department of Obstetrics and Gynaecology, VU University Medical Center, University of Amsterda…	Human reproduction (Oxford, England)	Journal available in: Print Citation processed from: Internet	hrp, 8701199	Hum Reprod	Index Medicus	England	*expectant management; *guideline adherence; *implementation strategy; *prognostic models; *unexplained infertility	STUDY QUESTION: What is the effectiveness of a multifaceted implementation strategy compared to usual care on improving the adherence to guideline recommendations on expectant management for couples with unexplained infertility? SUMMARY ANSWER: The multifaceted implementation strategy did not significantly increase adherence to guideline recommendations on expectant management compared to care as…	1460-2350	0268-1161	https://dx.doi.org/10.1093/humrep/dex213	Journal Article Multicenter Study Randomized Controlled Trial Research Support, Non-U.S. Gov't	3862098 [pii] 10.1093/humrep/dex213 [doi]	ppublish	2016/12/08 [received] 2017/05/19 [accepted]	English			2017 08 01	2017/06/08 06:00	2018/05/22 06:00	2017/06/08 06:00	2017	20180715	20201215	Click here for full text options	32	1648-1657			8			20180521	Female *Fertilization in Vitro/mt [Methods] Humans *Infertility/th [Therapy] Insemination, Artificial/mt [Methods] *Models, Theoretical Netherlands Ovulation Induction/mt [Methods] Pregnancy Pregnancy Rate Prognosis Treatment Outcome
111	Ovid Technologies	Ovid MEDLINE(R)	28551840	Pregnancy after endometrial scratching in infertile couples undergoing ovulation induction and intrauterine insemination cycles-a randomized controlled trial.	Journal of Assisted Reproduction & Genetics. 34(8):1051-1058, 2017 Aug.	J Assist Reprod Genet. 34(8):1051-1058, 2017 Aug.	1	From MEDLINE, a database of the U.S. National Library of Medicine.	MEDLINE	Goel T Mahey R Bhatla N Kalaivani M Pant S Kriplani A		Goel, Tuhina Mahey, Reeta Bhatla, Neerja Kalaivani, Mani Pant, Sangeeta Kriplani, Alka	Goel, Tuhina. Department of Obstetrics and Gynaecology, All India Institute of Medical Sciences, New Delhi, 110049, India. Mahey, Reeta. Department of Obstetrics and Gynaecology, All India Institute of Medical Sciences, New Delhi, 110049, India. reetamahey52@gmail.com. Bhatla, Neerja. Department of Obstetrics and Gynaecology, All India Institute of Medical Sciences, New Delhi, 110049, India. Kala…	Journal of assisted reproduction and genetics	Journal available in: Print-Electronic Citation processed from: Internet	bgi, 9206495	J Assist Reprod Genet	Index Medicus	Netherlands	Endometrial receptivity; Endometrial scratching; Implantation; Infertility	PURPOSE: To study the effect of endometrial scratching in infertile couples undergoing ovulation induction and intrauterine insemination (IUI) cycles. METHODS: A prospective randomized controlled trial was conducted in the Department of Obstetrics and Gynaecology, AIIMS, New Delhi, India. One hundred forty-four women with primary/secondary infertility were recruited. Couples were either unexplain…	1573-7330	1058-0468	https://dx.doi.org/10.1007/s10815-017-0949-8	Journal Article Randomized Controlled Trial	10.1007/s10815-017-0949-8 [doi] 10.1007/s10815-017-0949-8 [pii] PMC5533680 [pmc]	ppublish	2017/01/22 [received] 2017/05/09 [accepted]	English	Hum Reprod. 2005 Aug;20(8):2104-17 PMID: 15878921 [https://www.ncbi.nlm.nih.gov/pubmed/15878921] Rev Obstet Gynecol. 2008 Spring;1(2):69-76 PMID: 18769664 [https://www.ncbi.nlm.nih.gov/pubmed/18769664] Am J Reprod Immunol. 2010 Jan;63(1):17-21 PMID: 20059465 [https://www.ncbi.nlm.nih.gov/pubmed/20059465] Iran J Reprod Med. 2014 Sep;12(9):649-52 PMID: 25469138 [https://www.ncbi.nlm.nih.gov/pubmed/…	20170527	2017 Aug	2017/05/30 06:00	2018/02/03 06:00	2017/05/29 06:00	2017	20181113	20201215	Click here for full text options	34	1051-1058			8	https://www.ncbi.nlm.nih.gov/pmc/articles/PMC5533680		20180202	Abortion, Spontaneous/et [Etiology] Adult Clomiphene/ad [Administration & Dosage] Endometrium/de [Drug Effects] *Endometrium/ph [Physiology] Female Fertility Agents, Female/ad [Administration & Dosage] Fertilization in Vitro/de [Drug Effects] Fertilization in Vitro/mt [Methods] Humans *Infertility, Female/th [Therapy] *Infertility, Male/th [Therapy] Insemination, Artificial/mt [Methods] Male Ovul…
112	Ovid Technologies	Ovid MEDLINE(R)	28501361	Intrauterine insemination with gonadotropin stimulation or in vitro fertilization for the treatment of unexplained subfertility: a randomized controlled trial.	Fertility & Sterility. 107(6):1329-1335.e2, 2017 06.	Fertil Steril. 107(6):1329-1335.e2, 2017 06.	1	From MEDLINE, a database of the U.S. National Library of Medicine.	MEDLINE	Nandi A Bhide P Hooper R Gudi A Shah A Khan K Homburg R		Nandi, Anupa Bhide, Priya Hooper, Richard Gudi, Anil Shah, Amit Khan, Khalid Homburg, Roy	Nandi, Anupa. Fertility Unit, Homerton University Hospital, London, United Kingdom. Electronic address: anupa.nandi@gmail.com. Bhide, Priya. Fertility Unit, Homerton University Hospital, London, United Kingdom. Hooper, Richard. Women's Health Research Unit, The Blizard Institute, London, United Kingdom. Gudi, Anil. Fertility Unit, Homerton University Hospital, London, United Kingdom. Shah, Amit. …	Fertility and sterility	Journal available in: Print-Electronic Citation processed from: Internet	evf, 0372772	Fertil Steril	Index Medicus	United States	*In vitro fertilization; *intrauterine insemination; *unexplained infertility; *unexplained subfertility	OBJECTIVE: To evaluate the best first line management option for the treatment of unexplained subfertility-controlled ovarian hyperstimulation (COH) with gonadotropins and IUI or IVF. DESIGN: Randomized controlled trial. SETTING: Single center trial in a tertiary referral unit. PATIENT(S): Couples with unexplained subfertility. INTERVENTION(S): Couples were randomized to receive either three cycl…	1556-5653	0015-0282	https://dx.doi.org/10.1016/j.fertnstert.2017.03.028	Journal Article Randomized Controlled Trial	S0015-0282(17)30303-5 [pii] 10.1016/j.fertnstert.2017.03.028 [doi]	ppublish	2016/12/12 [received] 2017/03/23 [revised] 2017/03/27 [accepted]	English		20170510	2017 06	2017/05/16 06:00	2017/08/19 06:00	2017/05/15 06:00	2017	20181202	20201215	Click here for full text options	107	1329-1335.e2		S0015-0282(17)30303-5	6			20170818	Adult Combined Modality Therapy/mt [Methods] Combined Modality Therapy/sn [Statistics & Numerical Data] Comorbidity Female *Fertilization in Vitro/sn [Statistics & Numerical Data] *Gonadotropins/ad [Administration & Dosage] Humans Infertility/di [Diagnosis] *Infertility/th [Therapy] *Insemination, Artificial/sn [Statistics & Numerical Data] Male Ovarian Hyperstimulation Syndrome/ep [Epidemiology]…
113	Ovid Technologies	Ovid MEDLINE(R)	28472455	The long-term prognosis for live birth in couples initiating fertility treatments.	Human Reproduction. 32(7):1439-1449, 2017 07 01.	Hum Reprod. 32(7):1439-1449, 2017 07 01.	1	From MEDLINE, a database of the U.S. National Library of Medicine.	MEDLINE	Malchau SS Henningsen AA Loft A Rasmussen S Forman J Nyboe Andersen A Pinborg A		Malchau, S S Henningsen, A A Loft, A Rasmussen, S Forman, J Nyboe Andersen, A Pinborg, A	Malchau, S S. Department of Obstetrics and Gynecology, Copenhagen University Hospital Hvidovre, Kettegard Alle 26, DK-2650 Hvidovre, Denmark. Henningsen, A A. Fertility Clinic, Copenhagen University Hospital Rigshospitalet, Blegdamsvej 9, DK-2100 KBH O, Denmark. Loft, A. Fertility Clinic, Copenhagen University Hospital Rigshospitalet, Blegdamsvej 9, DK-2100 KBH O, Denmark. Rasmussen, S. Departmen…	Human reproduction (Oxford, England)	Journal available in: Print Citation processed from: Internet	hrp, 8701199	Hum Reprod	Index Medicus	England	*assisted reproductive technology; *cumulative live birthrates; *fertility treatments; *intrauterine insemination; *long-term prognosis; *natural conception	STUDY QUESTION: What are the long-term chances of having a child for couples starting fertility treatments and how many conceive with ART, IUI and without treatment? SUMMARY ANSWER: Total 5-year live birthrates were strongly influenced by female age and ranged from 80% in women under 35-26% in women >=40 years, overall, 14% of couples conceived naturally and one-third of couples starting treatmen…	1460-2350	0268-1161	https://dx.doi.org/10.1093/humrep/dex096	Journal Article Research Support, Non-U.S. Gov't	3798194 [pii] 10.1093/humrep/dex096 [doi]	ppublish	2017/01/11 [received] 2017/04/20 [accepted]	English			2017 07 01	2017/05/05 06:00	2018/06/12 06:00	2017/05/05 06:00	2017	20180715	20201215	Click here for full text options	32	1439-1449			7			20180611	Adult Birth Rate Cohort Studies Denmark/ep [Epidemiology] Family Characteristics Female *Fertilization Fertilization in Vitro Humans Infertility, Female/di [Diagnosis] Infertility, Female/pp [Physiopathology] *Infertility, Female/th [Therapy] Infertility, Male/di [Diagnosis] Infertility, Male/pp [Physiopathology] *Infertility, Male/th [Therapy] Insemination, Artificial Live Birth Male Maternal Ag…
114	Ovid Technologies	Ovid MEDLINE(R)	28333222	IVF or IUI as first-line treatment in unexplained subfertility: the conundrum of treatment selection markers.	Human Reproduction. 32(5):1028-1032, 2017 05 01.	Hum Reprod. 32(5):1028-1032, 2017 05 01.	1	From MEDLINE, a database of the U.S. National Library of Medicine.	MEDLINE	Tjon-Kon-Fat RI Tajik P Zafarmand MH Bensdorp AJ Bossuyt PMM Oosterhuis GJE van Golde R Repping S Lambers MDA Slappendel E Perquin D Pelinck MJ Gianotten J Maas JWM Eijkemans MJC van der Veen F Mol BW van Wely M INeS study group		Tjon-Kon-Fat, R I Tajik, P Zafarmand, M H Bensdorp, A J Bossuyt, P M M Oosterhuis, G J E van Golde, R Repping, S Lambers, M D A Slappendel, E Perquin, D Pelinck, M J Gianotten, J Maas, J W M Eijkemans, M J C van der Veen, F Mol, B W van Wely, M INeS study group	Tjon-Kon-Fat, R I. Department of Obstetrics and Gynaecology, Centre for Reproductive Medicine, Academic Medical Centre, Amsterdam, The Netherlands. Tajik, P. Department of Obstetrics and Gynaecology, Centre for Reproductive Medicine, Academic Medical Centre, Amsterdam, The Netherlands. Tajik, P. Department of Epidemiology, Biostatistics and Bioinformatics, Academic Medical Centre, University of A…	Human reproduction (Oxford, England)	Journal available in: Print Citation processed from: Internet	hrp, 8701199	Hum Reprod	Index Medicus	England	*IUI; *IVF; *marker-treatment interaction; *treatment selection markers; *unexplained subfertility	STUDY QUESTION: Are there treatment selection markers that could aid in identifying couples, with unexplained or mild male subfertility, who would have better chances of a healthy child with IVF with single embryo transfer (IVF-SET) than with IUI with ovarian stimulation (IUI-OS)? SUMMARY ANSWER: We did not find any treatment selection markers that were associated with better chances of a healthy…	1460-2350	0268-1161	https://dx.doi.org/10.1093/humrep/dex037	Comparative Study Journal Article Research Support, Non-U.S. Gov't	3051988 [pii] 10.1093/humrep/dex037 [doi]	ppublish	2016/11/14 [received] 2017/02/09 [accepted]	English			2017 05 01	2017/03/24 06:00	2017/10/03 06:00	2017/03/24 06:00	2017	20180308	20201215	Click here for full text options	32	1028-1032			5			20171002	Adult Birth Rate Female Fertilization *Fertilization in Vitro/mt [Methods] Humans *Infertility, Male/th [Therapy] *Insemination, Artificial/mt [Methods] Male *Patient Selection Pregnancy Pregnancy Rate Prognosis
115	Ovid Technologies	Ovid MEDLINE(R)	27998009	Endometriosis-associated infertility: aspects of pathophysiological mechanisms and treatment options. [Review]	Acta Obstetricia et Gynecologica Scandinavica. 96(6):659-667, 2017 Jun.	Acta Obstet Gynecol Scand. 96(6):659-667, 2017 Jun.	1	From MEDLINE, a database of the U.S. National Library of Medicine.	MEDLINE	Tanbo T Fedorcsak P		Tanbo, Tom Fedorcsak, Peter	Tanbo, Tom. Department of Reproductive Medicine, Oslo University Hospital, Oslo, Norway. Tanbo, Tom. Institute of Clinical Medicine, University of Oslo, Oslo, Norway. Fedorcsak, Peter. Department of Reproductive Medicine, Oslo University Hospital, Oslo, Norway. Fedorcsak, Peter. Institute of Clinical Medicine, University of Oslo, Oslo, Norway.	Acta obstetricia et gynecologica Scandinavica	Journal available in: Print-Electronic Citation processed from: Internet	370343	Acta Obstet Gynecol Scand	Index Medicus	United States	Endometriosis; in vitro fertilization; infertility; insemination; surgery	Endometriosis is a common condition in women of reproductive age. In addition to pain, endometriosis may also reduce fertility. The causes of infertility in women with endometriosis may range from anatomical distortions due to adhesions and fibrosis to endocrine abnormalities and immunological disturbances. In some cases, the various pathophysiological disturbances seem to interact through mechan…	1600-0412	0001-6349	https://dx.doi.org/10.1111/aogs.13082	Journal Article Review	10.1111/aogs.13082 [doi]	ppublish	2016/10/25 [received] 2016/12/14 [accepted]	English		20170130	2017 Jun	2016/12/21 06:00	2017/08/16 06:00	2016/12/21 06:00	2017	20170815	20201215	Click here for full text options	96	659-667			6			20170815	Endometriosis/co [Complications] Endometriosis/pa [Pathology] *Endometriosis/th [Therapy] Female Fertilization in Vitro Humans Infertility, Female/et [Etiology] *Infertility, Female/th [Therapy] Insemination, Artificial/mt [Methods] Ovulation Induction/mt [Methods] Pregnancy *Reproductive Techniques, Assisted
116	Ovid Technologies	Ovid MEDLINE(R)	27926972	Management of Endometriosis in the Infertile Patient. [Review]	Seminars in Reproductive Medicine. 35(1):31-37, 2017 01.	Semin Reprod Med. 35(1):31-37, 2017 01.	1	From MEDLINE, a database of the U.S. National Library of Medicine.	MEDLINE	Somigliana E Vigano P Benaglia L Busnelli A Berlanda N Vercellini P		Somigliana, Edgardo Vigano, Paola Benaglia, Laura Busnelli, Andrea Berlanda, Nicola Vercellini, Paolo	Somigliana, Edgardo. Department of Clinical Sciences and Community Health, Universita degli Studi di Milano, Milan, Italy. Vigano, Paola. Department of Obstet-Gynecol, San Raffaele Scientific Institute, Milan, Italy. Benaglia, Laura. Department of Obstet-Gynecol, Fondazione Ca' Granda, Ospedale Maggiore Policlinico, Milan, Italy. Busnelli, Andrea. Department of Clinical Sciences and Community Hea…	Seminars in reproductive medicine	Journal available in: Print-Electronic Citation processed from: Internet	dzg, 100909394	Semin Reprod Med	Index Medicus	United States		The management of endometriosis-related infertility remains debated. However, in recent years, the role of in vitro fertilization (IVF) has progressively grown. Reasons to explain this change include (1) the improvement of the effectiveness and safety of IVF, (2) the raised awareness of the modest effectiveness of surgery, (3) the inherent risks of surgery including in particular the damage to th…	1526-4564	1526-4564	https://dx.doi.org/10.1055/s-0036-1597125	Journal Article Review	10.1055/s-0036-1597125 [doi]	ppublish		English		20161207	2017 01	2016/12/08 06:00	2017/11/08 06:00	2016/12/08 06:00	2017	20180222	20201215	Click here for full text options	35	31-37			1			20171107	Endometriosis/co [Complications] Endometriosis/pp [Physiopathology] *Endometriosis/th [Therapy] Female *Fertility Fertility Agents, Female/tu [Therapeutic Use] Fertility Preservation/ae [Adverse Effects] *Fertility Preservation Fertilization in Vitro/ae [Adverse Effects] *Fertilization in Vitro Humans Infertility, Female/et [Etiology] Infertility, Female/pp [Physiopathology] *Infertility, Female/…
117	Ovid Technologies	Ovid MEDLINE(R)	27465288	FSH treatment in infertile males candidate to assisted reproduction improved sperm DNA fragmentation and pregnancy rate.	Endocrine. 56(2):416-425, 2017 May.	Endocrine. 56(2):416-425, 2017 May.	1	From MEDLINE, a database of the U.S. National Library of Medicine.	MEDLINE	Garolla A Ghezzi M Cosci I Sartini B Bottacin A Engl B Di Nisio A Foresta C	Garolla, Andrea; ORCID: http://orcid.org/0000-0003-4736-9051	Garolla, Andrea Ghezzi, Marco Cosci, Ilaria Sartini, Barbara Bottacin, Alberto Engl, Bruno Di Nisio, Andrea Foresta, Carlo	Garolla, Andrea. Unit of Andrology and Reproductive Medicine, Department of Medicine, University of Padova, via Modena 9, Padova, 35121, Italy. andrea.garolla@unipd.it. Ghezzi, Marco. Unit of Andrology and Reproductive Medicine, Department of Medicine, University of Padova, via Modena 9, Padova, 35121, Italy. Cosci, Ilaria. Unit of Andrology and Reproductive Medicine, Department of Medicine, Univ…	Endocrine	Journal available in: Print-Electronic Citation processed from: Internet	9434444, CV9	Endocrine	Index Medicus	United States	FSH treatment; IVF/ICSI outcome; Male Infertility; Sperm DNA damage	The purpose of this study is to evaluate whether follicle-stimulating hormone treatment improves sperm DNA parameters and pregnancy outcome in infertile male candidates to in-vitro fertilization.Observational study in 166 infertile male partners of couples undergoing in-vitro fertilization. Eighty-four patients were receiving follicle-stimulating hormone treatment (cases) and 82 refused treatment…	1559-0100	1355-008X	https://dx.doi.org/10.1007/s12020-016-1037-z	Journal Article	10.1007/s12020-016-1037-z [doi] 10.1007/s12020-016-1037-z [pii]	ppublish	2016/05/03 [received] 2016/06/23 [accepted]	English	Arch Androl. 1996 Nov-Dec;37(3):197-200 PMID: 8939298 [https://www.ncbi.nlm.nih.gov/pubmed/8939298] Fertil Steril. 2013 Mar 1;99(3):673-7 PMID: 23391408 [https://www.ncbi.nlm.nih.gov/pubmed/23391408] Mutat Res. 2007 Jan-Feb;635(1):53-77 PMID: 17141556 [https://www.ncbi.nlm.nih.gov/pubmed/17141556] Biol Reprod. 2004 Apr;70(4):910-8 PMID: 14645105 [https://www.ncbi.nlm.nih.gov/pubmed/14645105] Fert…	20160727	2017 May	2016/07/29 06:00	2017/09/28 06:00	2016/07/29 06:00	2017	20181113	20201215	Click here for full text options	56	416-425			2			20170926	Adult *DNA Fragmentation/de [Drug Effects] Female *Fertilization in Vitro/mt [Methods] *Follicle Stimulating Hormone/pd [Pharmacology] Follicle Stimulating Hormone/tu [Therapeutic Use] Humans *Infertility, Male/th [Therapy] Male Pregnancy Pregnancy Outcome Pregnancy Rate Sperm Injections, Intracytoplasmic *Spermatozoa/de [Drug Effects]
118	Ovid Technologies	Ovid MEDLINE(R)	27342685	Colorectal endometriosis and fertility. [Review]	European Journal of Obstetrics, Gynecology, & Reproductive Biology. 209:86-94, 2017 Feb.	Eur J Obstet Gynecol Reprod Biol. 209:86-94, 2017 Feb.	1	From MEDLINE, a database of the U.S. National Library of Medicine.	MEDLINE	Darai E Cohen J Ballester M		Darai, Emile Cohen, Jonathan Ballester, Marcos	Darai, Emile. Department of Gynecology and Obstetrics, Hopital Tenon, Assistance Publique des Hopitaux de Paris, UMRS-938, Universite Pierre et Marie Curie Paris 6, Groupe de Recherche Clinique (GRC 6-UPMC), Centre Expert en Endometriose (C3E), France. Electronic address: emile.darai@aphp.fr. Cohen, Jonathan. Department of Gynecology and Obstetrics, Hopital Tenon, Assistance Publique des Hopitaux…	European journal of obstetrics, gynecology, and reproductive biology	Journal available in: Print-Electronic Citation processed from: Internet	e4l, 0375672	Eur J Obstet Gynecol Reprod Biol	Index Medicus	Ireland	*Assisted reproductive therapy; *Colorectal endometriosis; *Deep infiltrating endometriosis; *Endometriosis; *Medically assisted reproduction; *Surgery; *fertility	OBJECTIVE: The goal of this review was to assess the impact of colorectal endometriosis on spontaneous fertility and the potential benefit of Medically Assisted Reproduction (MAR) (in vitro fertilization and intrauterine insemination) and surgery on fertility outcomes. STUDY DESIGN: MEDLINE search for articles on fertility in women with DIE published between 1990 and December 2015 using the follo…	1872-7654	0301-2115	https://dx.doi.org/10.1016/j.ejogrb.2016.05.024	Journal Article Review	S0301-2115(16)30238-X [pii] 10.1016/j.ejogrb.2016.05.024 [doi]	ppublish	2016/01/28 [received] 2016/05/03 [revised] 2016/05/13 [accepted]	English		20160609	2017 Feb	2016/06/28 06:00	2017/06/07 06:00	2016/06/26 06:00	2017	20170606	20201215	Click here for full text options	209	86-94		S0301-2115(16)30238-X				20170606	*Endometriosis/co [Complications] Endometriosis/su [Surgery] Female *Fertilization in Vitro Humans *Infertility, Female/et [Etiology] Infertility, Female/su [Surgery] *Intestinal Diseases/co [Complications] Intestinal Diseases/su [Surgery] Pregnancy Pregnancy Rate Reproductive Techniques, Assisted Treatment Outcome
119	Ovid Technologies	Ovid MEDLINE(R)	29713533	Role of sperm DNA fragmentation in male factor infertility: A systematic review.	Arab Journal of Urology Print. 16(1):21-34, 2018 Mar.	Arab J. Urol.. 16(1):21-34, 2018 Mar.	1	From MEDLINE, a database of the U.S. National Library of Medicine.	PubMed-not-MEDLINE	Cho CL Agarwal A		Cho, Chak-Lam Agarwal, Ashok	Cho, Chak-Lam. Division of Urology, Department of Surgery, Kwong Wah Hospital, Yaumatei, Hong Kong. Agarwal, Ashok. American Center for Reproductive Medicine, Cleveland Clinic, Cleveland, OH, USA.	Arab journal of urology	Journal available in: Electronic-eCollection Citation processed from: Print	101562480	Arab J Urol		United States	ART, assisted reproductive technology; ASRM, American Society for Reproductive Medicine; Assisted reproductive technology (ART); Comet, single cell gel electrophoresis assay; EAU, European Association of Urology; ICSI, intracytoplasmic sperm injection; IMSI, intracytoplasmic morphologically selected sperm injection; IUI, intrauterine insemination; IVF, in vitro fertilisation; MACS, magnetic cell …	Objective: To summarise the latest evidence on the role of sperm DNA fragmentation (SDF) in male factor infertility, as SDF has been emerging as a valuable tool for male infertility evaluation. Methods: A search of PubMed was conducted using the keywords 'sperm DNA fragmentation' and 'male infertility'. Studies in languages other than English were excluded. All identified studies were screened an…		2090-598X	https://dx.doi.org/10.1016/j.aju.2017.11.002	Journal Article	10.1016/j.aju.2017.11.002 [doi] S2090-598X(17)30136-5 [pii] PMC5922225 [pmc]	epublish	2017/11/03 [received] 2017/11/07 [accepted]	English	Hum Reprod. 2005 Jan;20(1):226-30 PMID: 15539441 [https://www.ncbi.nlm.nih.gov/pubmed/15539441] Fertil Steril. 2002 Aug;78(2):313-8 PMID: 12137868 [https://www.ncbi.nlm.nih.gov/pubmed/12137868] Fertil Steril. 2010 Mar 1;93(4):1142-6 PMID: 19108827 [https://www.ncbi.nlm.nih.gov/pubmed/19108827] J Assist Reprod Genet. 2014 Aug;31(8):1045-51 PMID: 24906302 [https://www.ncbi.nlm.nih.gov/pubmed/249063…	20171206	2018 Mar	2018/05/02 06:00	2018/05/02 06:01	2018/05/02 06:00	2018	20200930	20201215	Click here for full text options	16	21-34			1	https://www.ncbi.nlm.nih.gov/pmc/articles/PMC5922225	2090-598X
120	Ovid Technologies	Ovid MEDLINE(R)	29492476	Does laparoscopy still has a role in modern fertility practice?.	International Journal of Reproductive Biomedicine. 15(12):787-794, 2017 Dec.	Int. j. reprod. biomed.. 15(12):787-794, 2017 Dec.	1	From MEDLINE, a database of the U.S. National Library of Medicine.	PubMed-not-MEDLINE	Mahran A Abdelraheim AR Eissa A Gadelrab M		Mahran, Ahmad Abdelraheim, Ahmed R Eissa, Abdelrahman Gadelrab, Mohamed	Mahran, Ahmad. Department of Obstetrics and Gynecology, Faculty of Medicine, Minia University, Minia, Egypt. Abdelraheim, Ahmed R. Department of Obstetrics and Gynecology, Faculty of Medicine, Minia University, Minia, Egypt. Eissa, Abdelrahman. Department of Obstetrics and Gynecology, Faculty of Medicine, Minia University, Minia, Egypt. Gadelrab, Mohamed. Department of Obstetrics and Gynecology, …	International journal of reproductive biomedicine	Journal available in: Print Citation processed from: Print	101679102	Int J Reprod Biomed		Iran	Hysteroscopy; Infertility; Laparoscopy	Background: More than 3 decades after the introduction of in vitro fertilization (IVF) and despite the improved success rates of assisted reproductive technologies, the argument for performing laparoscopy as a part of the infertility workup still stands. Objective: To evaluate the role of laparoscopy+/-hysteroscopy in diagnosis and management of infertility in our setting in view of modern fertil…		2476-3772		Journal Article	PMC5816239 [pmc]	ppublish		English	Hum Reprod. 1991 Jul;6(6):811-6 PMID: 1757519 [https://www.ncbi.nlm.nih.gov/pubmed/1757519] J Coll Physicians Surg Pak. 2009 Nov;19(11):704-7 PMID: 19889266 [https://www.ncbi.nlm.nih.gov/pubmed/19889266] Hum Reprod. 2002 Jan;17(1):1-3 PMID: 11756351 [https://www.ncbi.nlm.nih.gov/pubmed/11756351] Fertil Steril. 2014 Nov;102(5):1223-32 PMID: 25256930 [https://www.ncbi.nlm.nih.gov/pubmed/25256930] H…		2017 Dec	2018/03/02 06:00	2018/03/02 06:01	2018/03/02 06:00	2017	20200928	20201215	Click here for full text options	15	787-794	The authors declare no conflict of interest.		12	https://www.ncbi.nlm.nih.gov/pmc/articles/PMC5816239	2476-4108
121	Ovid Technologies	Ovid MEDLINE(R)	29021901	ICSI diagnostic: a way to prevent total fertilization failure after 4 unsuccessful IUI.	Basic & Clinical Andrology. 27:18, 2017.	Basic clin. androl.. 27:18, 2017.	1	From MEDLINE, a database of the U.S. National Library of Medicine.	PubMed-not-MEDLINE	Larbuisson A Raick D Demelenne S Delvigne A		Larbuisson, Arnaud Raick, Dominique Demelenne, Stephanie Delvigne, Annick	Larbuisson, Arnaud. A.R.T. Laboratory of C.H.C. St Vincent, 4000 Rocourt, Belgium. Raick, Dominique. A.R.T. Laboratory of C.H.C. St Vincent, 4000 Rocourt, Belgium. Demelenne, Stephanie. A.R.T medical Team of C.H.C. St Vincent, 4000 Rocourt, Belgium. Delvigne, Annick. A.R.T medical Team of C.H.C. St Vincent, 4000 Rocourt, Belgium.	Basic and clinical andrology	Journal available in: Electronic-eCollection Citation processed from: Print	101640161	Basic Clin Androl		England	Fertilization rate - Intracytoplasmic sperm injection; In vitro fertilization - Pregnancy; Total fertilization failure	BACKGROUND: The aim of this retrospective study is to investigate the relevance of dividing oocytes and using some for traditional in vitro fertilization (IVF) and others for intracytoplasmic sperm injection (ICSI) as of the first IVF cycle in patients with unexplained infertility who have undergone 4 intrauterine insemination (IUI) cycles which produced no pregnancies. METHODS: This retrospectiv…		2051-4190	https://dx.doi.org/10.1186/s12610-017-0061-z	Journal Article	10.1186/s12610-017-0061-z [doi] 61 [pii] PMC5612332 [pmc]	epublish	2017/04/12 [received] 2017/08/15 [accepted]	English	Fertil Steril. 2013 Nov;100(5):1381-8 PMID: 23876534 [https://www.ncbi.nlm.nih.gov/pubmed/23876534] Hum Reprod. 2013 Oct;28(10):2643-51 PMID: 23900207 [https://www.ncbi.nlm.nih.gov/pubmed/23900207] Fertil Steril. 1997 Jul;68(1):171-3 PMID: 9207606 [https://www.ncbi.nlm.nih.gov/pubmed/9207606] Fertil Steril. 2004 Jul;82(1):241-3 PMID: 15237025 [https://www.ncbi.nlm.nih.gov/pubmed/15237025] Fertil …	20170921	2017	2017/10/13 06:00	2017/10/13 06:01	2017/10/13 06:00	2017	20201001	20201215	Click here for full text options	27	18				https://www.ncbi.nlm.nih.gov/pmc/articles/PMC5612332	2051-4190
122	Ovid Technologies	Ovid MEDLINE(R)	27296541	Endometrial injury for pregnancy following sexual intercourse or intrauterine insemination. [Review]	Cochrane Database of Systematic Reviews. (6):CD011424, 2016 Jun 14	Cochrane Database Syst Rev. (6):CD011424, 2016 Jun 14	1	From MEDLINE, a database of the U.S. National Library of Medicine.	MEDLINE	Lensen SF Manders M Nastri CO Gibreel A Martins WP Templer GE Farquhar C		Lensen, Sarah F Manders, Marlies Nastri, Carolina O Gibreel, Ahmed Martins, Wellington P Templer, Gabriella E Farquhar, Cindy	Lensen, Sarah F. Department of Obstetrics and Gynaecology, University of Auckland, Park Rd, Grafton, Auckland, New Zealand, 1142.	The Cochrane database of systematic reviews	Journal available in: Electronic Citation processed from: Internet	100909747	Cochrane Database Syst Rev	Index Medicus	England		BACKGROUND: Intentional endometrial injury is currently being proposed as a technique to improve the probability of pregnancy in women undergoing assisted reproductive technologies (ART) such as in vitro fertilisation (IVF). Endometrial injury is often performed by pipelle biopsy or a similar technique, and is a common, simple, gynaecological procedure that has an established safety profile. Howe…	1469-493X	1361-6137	https://dx.doi.org/10.1002/14651858.CD011424.pub2	Journal Article Meta-Analysis Research Support, Non-U.S. Gov't Review Systematic Review	10.1002/14651858.CD011424.pub2 [doi]	epublish		English		20160614	2016 Jun 14	2016/06/15 06:00	2016/08/18 06:00	2016/06/15 06:00	2016	20210402	20210402	Click here for full text options		CD011424			6			20160817	Abortion, Spontaneous/ep [Epidemiology] Adult *Coitus *Endometrium/in [Injuries] Female *Fertilization in Vitro Humans *Infertility/th [Therapy] *Live Birth/ep [Epidemiology] Pain/di [Diagnosis] Pain/et [Etiology] Pain Measurement Pregnancy *Pregnancy Rate Reproductive Techniques, Assisted	Update in: Cochrane Database Syst Rev. 2021 Mar 18;3:CD011424; PMID: 33734431 [https://www.ncbi.nlm.nih.gov/pubmed/33734431]
123	Ovid Technologies	Ovid MEDLINE(R)	27615728	Evaluation of the relation between preapoptotic sperm rate in ejaculate and intrauterine insemination success rate in patients with unexplained infertility.	Journal of Obstetrics & Gynaecology. 36(8):980-983, 2016 Nov.	J Obstet Gynaecol. 36(8):980-983, 2016 Nov.	1	From MEDLINE, a database of the U.S. National Library of Medicine.	MEDLINE	Boyraz G Selcuk I Sokmensuer LK Bozdag G Menkveld R Gunalp S		Boyraz, Gokhan Selcuk, Ilker Sokmensuer, Lale K Bozdag, Gurkan Menkveld, Roelof Gunalp, Serdar	Boyraz, Gokhan. a Department of Obstetrics and Gynaecology, Faculty of Medicine, Hacettepe University, Ankara, Turkey. Selcuk, Ilker. a Department of Obstetrics and Gynaecology, Faculty of Medicine, Hacettepe University, Ankara, Turkey. Sokmensuer, Lale K. b Department of Histology and Embryology, Faculty of Medicine, Hacettepe University, Ankara, Turkey. Bozdag, Gurkan. a Department of Obstetric…	Journal of obstetrics and gynaecology : the journal of the Institute of Obstetrics and Gynaecology	Journal available in: Print-Electronic Citation processed from: Internet	8309140	J Obstet Gynaecol	Index Medicus	England	Annexin V; apoptosis; infertility; semen analysis	The parameters measured in the standard semen analysis may be insufficient for exact differentiation between fertile and infertile men. Therefore, we assume that the high rate of apoptotic sperm in ejaculate may play a role on the aetiology of unexplained infertility. Couples with unexplained infertility treated by ovulation induction and intrauterine insemination were consecutively enrolled (n =…	1364-6893	0144-3615		Journal Article	10.1080/01443615.2016.1188269 [doi]	ppublish		English		20160910	2016 Nov	2016/09/13 06:00	2017/06/27 06:00	2016/09/13 06:00	2016	20170626	20201215	Click here for full text options	36	980-983			8			20170626	Adult Annexin A5 *Apoptosis/ph [Physiology] Female Fertilization in Vitro Humans Infertility, Male/et [Etiology] *Infertility, Male/pp [Physiopathology] Insemination, Artificial/mt [Methods] Male Ovulation Induction Pregnancy Prospective Studies *Semen Analysis/mt [Methods] *Spermatozoa/cy [Cytology] Staining and Labeling/mt [Methods]
124	Ovid Technologies	Ovid MEDLINE(R)	27328482	Sperm with an abnormal hypo-osmotic swelling test--normal fertilization, normal embryo development, but implantation failure.	Clinical & Experimental Obstetrics & Gynecology. 43(3):319-27, 2016.	Clin Exp Obstet Gynecol. 43(3):319-27, 2016.	1	From MEDLINE, a database of the U.S. National Library of Medicine.	MEDLINE	Check JH Aly J		Check, J H Aly, J		Clinical and experimental obstetrics & gynecology	Journal available in: Print Citation processed from: Print	db1, 7802110	Clin Exp Obstet Gynecol	Index Medicus	China		PURPOSE: To review the clinical importance of including the hypo-osmotic swelling (HOS) test in routine male fertility testing which in general is not evaluated by most physicians dealing with infertility. MATERIALS AND METHODS: Pregnancy rates were evaluated in patients with low HOS test scores. A low HOS test was specifically defined as having less than 50% of sperm exhibiting the normal physio…		0390-6663		Editorial		ppublish		English			2016	2016/06/23 06:00	2016/07/29 06:00	2016/06/23 06:00	2016	20200923	20201215	Click here for full text options	43	319-27			3		0390-6663	20160728	Adult *Chymotrypsin/tu [Therapeutic Use] Coitus Cryopreservation Embryo Implantation Embryo Transfer Female Fertilization in Vitro Humans *Infertility, Male/th [Therapy] Male Osmolar Concentration *Osmotic Pressure Pregnancy *Pregnancy Rate Semen Analysis Semen Preservation Sperm Injections, Intracytoplasmic *Spermatozoa/ph [Physiology]
125	Ovid Technologies	Ovid MEDLINE(R)	27174661	Replacing IUI with IVF for initial treatment of unexplained infertility: why this NICE recommendation is cause for concern.	Human Fertility. 19(2):80-4, 2016 Jun.	Hum Fertil (Camb). 19(2):80-4, 2016 Jun.	1	From MEDLINE, a database of the U.S. National Library of Medicine.	MEDLINE	Woodward B Tomlinson M Kirkman-Brown J		Woodward, Bryan Tomlinson, Mathew Kirkman-Brown, Jackson	Woodward, Bryan. a Fertility Unit, Nottingham University Hospital, Nottingham, UK ; Tomlinson, Mathew. a Fertility Unit, Nottingham University Hospital, Nottingham, UK ; Kirkman-Brown, Jackson. b School of Clinical and Experimental Medicine, University of Birmingham, Birmingham, UK ; Kirkman-Brown, Jackson. c Birmingham Women's Hospital Centre for Human Reproductive Science, Birmingham, UK.	Human fertility (Cambridge, England)	Journal available in: Print-Electronic Citation processed from: Internet	100888143	Hum Fertil (Camb)	Index Medicus	England	Intrauterine insemination; in vitro fertilization; patient preferences	The latest guidelines from the National Institute for Health and Care Excellence (NICE) for assisted conception recommend that people experiencing unexplained infertility should no longer be offered stimulated intra-uterine insemination (IUI) as a first-line treatment, but rather be directed towards IVF or alternatively be left to expectant management. NICE has acknowledged that the cited evidenc…	1742-8149	1464-7273	https://dx.doi.org/10.1080/14647273.2016.1182220	Comparative Study Journal Article	10.1080/14647273.2016.1182220 [doi]	ppublish		English		20160513	2016 Jun	2016/05/14 06:00	2018/01/24 06:00	2016/05/14 06:00	2016	20180123	20201215	Click here for full text options	19	80-4			2			20180123	Adult Cost-Benefit Analysis Female Fertilization in Vitro/ae [Adverse Effects] Fertilization in Vitro/ec [Economics] *Fertilization in Vitro Humans *Infertility/et [Etiology] *Infertility/th [Therapy] Insemination, Artificial, Homologous/ae [Adverse Effects] Insemination, Artificial, Homologous/ec [Economics] Insemination, Artificial, Homologous/mt [Methods] *Insemination, Artificial, Homologous …
126	Ovid Technologies	Ovid MEDLINE(R)	27121007	Pipelle for Pregnancy (PIP): study protocols for three randomised controlled trials.	Trials [Electronic Resource]. 17(1):216, 2016 Apr 27.	Trials. 17(1):216, 2016 Apr 27.	1	From MEDLINE, a database of the U.S. National Library of Medicine.	MEDLINE	Lensen S Martins W Nastri C Sadler L Farquhar C		Lensen, Sarah Martins, Wellington Nastri, Carolina Sadler, Lynn Farquhar, Cindy	Lensen, Sarah. Department of Obstetrics and Gynaecology, University of Auckland, Auckland, New Zealand. s.lensen@auckland.ac.nz. Martins, Wellington. Department of Obstetrics and Gynecology, Medical School of Ribeirao Preto, University of Sao Paulo, Ribeirao Preto, Brazil. Nastri, Carolina. Department of Obstetrics and Gynecology, Medical School of Ribeirao Preto, University of Sao Paulo, Ribeira…	Trials	Journal available in: Electronic Citation processed from: Internet	101263253	Trials	Index Medicus	England	Endometrial injury; Endometrial receptivity; Endometrial scratching; Implantation; Inflammation	BACKGROUND: The success rate of infertility treatments remains modest. Endometrial injury has been suggested as an intervention to increase the probability of pregnancy in women undergoing assisted reproductive technologies such as in vitro fertilisation (IVF). The majority of studies and systematic reviews have reported that endometrial injury improves the outcomes of IVF, intrauterine inseminat…	1745-6215	1745-6215	https://dx.doi.org/10.1186/s13063-016-1301-9	Journal Article Multicenter Study Pragmatic Clinical Trial Randomized Controlled Trial Research Support, Non-U.S. Gov't	10.1186/s13063-016-1301-9 [doi] 10.1186/s13063-016-1301-9 [pii] PMC4847336 [pmc]	epublish	2015/06/06 [received] 2016/03/18 [accepted]	English	Fertil Steril. 2010 Nov;94(6):2026-9 PMID: 20171615 [https://www.ncbi.nlm.nih.gov/pubmed/20171615] J Obstet Gynaecol Res. 2013 Mar;39(3):680-4 PMID: 23106834 [https://www.ncbi.nlm.nih.gov/pubmed/23106834] Hum Reprod. 1998 Jun;13 Suppl 3:219-32; discussion 233-6 PMID: 9755425 [https://www.ncbi.nlm.nih.gov/pubmed/9755425] BMJ. 2003 Aug 23;327(7412):434-6 PMID: 12933733 [https://www.ncbi.nlm.nih.gov…	20160427	2016 Apr 27	2016/04/29 06:00	2017/01/18 06:00	2016/04/29 06:00	2016	20181113	20201215	Click here for full text options	17	216			1	https://www.ncbi.nlm.nih.gov/pmc/articles/PMC4847336		20170117	*Biopsy Clinical Protocols Coitus *Embryo Implantation Embryo Transfer *Endometrium/in [Injuries] Endometrium/pa [Pathology] Endometrium/pp [Physiopathology] Female *Fertility Fertilization in Vitro Humans Infertility, Female/et [Etiology] Infertility, Female/pp [Physiopathology] *Infertility, Female/th [Therapy] Live Birth Male *Polycystic Ovary Syndrome/co [Complications] Polycystic Ovary Syndr…
127	Ovid Technologies	Ovid MEDLINE(R)	27094464	Bilateral ovarian maldescent: Unusual cause of infertility - A case report and literature review.	Journal of Obstetrics & Gynaecology Research. 42(8):1038-41, 2016 Aug.	J Obstet Gynaecol Res. 42(8):1038-41, 2016 Aug.	1	From MEDLINE, a database of the U.S. National Library of Medicine.	MEDLINE	Garg D Grazi R Kankanala N Melzer-Ross K		Garg, D Grazi, R Kankanala, N Melzer-Ross, K	Garg, D. Department of Obstetrics and Gynecology, Maimonides Medical Center, New York, USA. Grazi, R. Department of Obstetrics and Gynecology, Maimonides Medical Center, New York, USA. Kankanala, N. Department of Obstetrics and Gynecology, Maimonides Medical Center, New York, USA. Melzer-Ross, K. Department of Obstetrics and Gynecology, Maimonides Medical Center, New York, USA.	The journal of obstetrics and gynaecology research	Journal available in: Print-Electronic Citation processed from: Internet	clg, 9612761	J Obstet Gynaecol Res	Index Medicus	Australia	in vitro fertilization; infertility; intrauterine insemination; ovarian maldescent	Infertility due to ovarian maldescent is extremely rare and diagnosis can be challenging in the absence of uterine anomalies. We present a case of infertility due to bilateral ovarian maldescent with normal uterine anatomy who conceived after in vitro fertilization and did not require removal of the ovaries. A 19-year-old woman presented with primary infertility. After three failed cycles of ovul…	1447-0756	1341-8076	https://dx.doi.org/10.1111/jog.13019	Case Reports	10.1111/jog.13019 [doi]	ppublish	2015/12/21 [received] 2016/03/06 [accepted]	English		20160420	2016 Aug	2016/04/21 06:00	2017/04/22 06:00	2016/04/21 06:00	2016	20170421	20201215	Click here for full text options	42	1038-41			8			20170421	Adult Female Fertilization in Vitro/mt [Methods] Humans *Infertility, Female/et [Etiology] Infertility, Female/th [Therapy] Laparoscopy *Ovarian Diseases/co [Complications] *Ovarian Diseases/dg [Diagnostic Imaging] Ovarian Diseases/pa [Pathology] Ovary/ab [Abnormalities] Ovary/dg [Diagnostic Imaging] Pregnancy Pregnancy Outcome Young Adult
128	Ovid Technologies	Ovid MEDLINE(R)	27077471	Hysteroscopic polypectomy for women undergoing IVF treatment: when is it necessary?. [Review]	Current Opinion in Obstetrics & Gynecology. 28(3):184-90, 2016 06.	Curr Opin Obstet Gynecol. 28(3):184-90, 2016 06.	1	From MEDLINE, a database of the U.S. National Library of Medicine.	MEDLINE	Kodaman PH		Kodaman, Pinar H	Kodaman, Pinar H. Yale University School of Medicine, Department of Obstetrics and Gynecology, Section of Reproductive Endocrinology and Infertility, Yale Fertility Center, New Haven, Connecticut, USA.	Current opinion in obstetrics & gynecology	Journal available in: Print Citation processed from: Internet	a50, 9007264	Curr Opin Obstet Gynecol	Index Medicus	England		PURPOSE OF REVIEW: The objectives of the present review are to discuss the role of endometrial polyps in infertility and to analyze the evidence for hysteroscopic polypectomy prior to IVF. RECENT FINDINGS: Endometrial polyps are frequently found during routine workup for infertility and are known to negatively impact endometrial receptivity through various mechanisms. Overall, most studies to dat…	1473-656X	1040-872X	https://dx.doi.org/10.1097/GCO.0000000000000277	Journal Article Review	10.1097/GCO.0000000000000277 [doi]	ppublish		English			2016 06	2016/04/15 06:00	2018/01/18 06:00	2016/04/15 06:00	2016	20180620	20201215	Click here for full text options	28	184-90			3			20180117	Embryo Implantation Embryo Transfer Endometrium/pa [Pathology] *Endometrium/su [Surgery] Female Fertility *Fertilization in Vitro Humans *Hysteroscopy Infertility, Female/co [Complications] *Infertility, Female/th [Therapy] Polyps/su [Surgery] Pregnancy Pregnancy Rate Uterine Diseases/pa [Pathology] *Uterine Diseases/su [Surgery]
129	Ovid Technologies	Ovid MEDLINE(R)	27077394	The benefits of other treatments than in vitro fertilization to aid conception in minimal and mild endometriosis. [Review]	Minerva Ginecologica. 68(6):675-86, 2016 Dec.	Minerva Ginecol. 68(6):675-86, 2016 Dec.	1	From MEDLINE, a database of the U.S. National Library of Medicine.	MEDLINE	Leung AS Dahan MH		Leung, Annie S Dahan, Michael H	Leung, Annie S. Department of Obstetrics and Gynecology, McGill University Health Centre, Royal Victoria Hospital, Montreal, Canada - dahanhaim@hotmail.com.	Minerva ginecologica	Journal available in: Print-Electronic Citation processed from: Internet	n66, 0400731	Minerva Ginecol	Index Medicus	Italy		The treatment of minimal or mild endometriosis prior to non-in-vitro fertilization (IVF) assisted reproduction to improve pregnancy outcomes is controversial. Ovulation suppression may be offered to women who do not wish to conceive to suppress advancement of the disease. There is little evidence to suggest improvements in fertility associated ovarian suppression prior to non-IVF infertility trea…	1827-1650	0026-4784		Journal Article Review	R09Y9999N00A16041401 [pii]	ppublish		English		20160414	2016 Dec	2016/04/15 06:00	2017/04/05 06:00	2016/04/15 06:00	2016	20181202	20201215	Click here for full text options	68	675-86			6			20170404	Clomiphene/ad [Administration & Dosage] Endometriosis/co [Complications] Endometriosis/pa [Pathology] *Endometriosis/th [Therapy] Female Fertility Agents, Female/ad [Administration & Dosage] Fertilization in Vitro Humans *Infertility, Female/et [Etiology] Letrozole Nitriles/ad [Administration & Dosage] Ovulation Induction/mt [Methods] Pregnancy Pregnancy Outcome Pregnancy Rate *Reproductive Techn…
130	Ovid Technologies	Ovid MEDLINE(R)	27054510	Should we evaluate and treat sperm DNA fragmentation?. [Review]	Current Opinion in Obstetrics & Gynecology. 28(3):164-71, 2016 06.	Curr Opin Obstet Gynecol. 28(3):164-71, 2016 06.	1	From MEDLINE, a database of the U.S. National Library of Medicine.	MEDLINE	Agarwal A Cho CL Esteves SC		Agarwal, Ashok Cho, Chak-Lam Esteves, Sandro C	Agarwal, Ashok. aAmerican Center for Reproductive Medicine, Cleveland Clinic, Cleveland, Ohio, USA bDivision of Urology, Department of Surgery, Kwong Wah Hospital, Yau Ma Tei, Hong Kong cANDROFERT, Andrology and Human Reproduction Clinic, Referral Center for Male Reproduction, Campinas, Sao Paulo, Brazil.	Current opinion in obstetrics & gynecology	Journal available in: Print Citation processed from: Internet	a50, 9007264	Curr Opin Obstet Gynecol	Index Medicus	England		PURPOSE OF REVIEW: The clinical utility of sperm DNA fragmentation tests needs to be revisited in light of increasing evidence of detrimental effect of sperm DNA damage on reproductive outcomes. RECENT FINDINGS: Current evidence supports the association between high sperm DNA fragmentation and poor outcomes with regards to natural conception and intrauterine insemination. The relationship between…	1473-656X	1040-872X	https://dx.doi.org/10.1097/GCO.0000000000000271	Journal Article Review Research Support, Non-U.S. Gov't	10.1097/GCO.0000000000000271 [doi]	ppublish		English			2016 06	2016/04/08 06:00	2018/01/18 06:00	2016/04/08 06:00	2016	20180620	20201215	Click here for full text options	28	164-71			3			20180117	*DNA Fragmentation Female Fertilization Fertilization in Vitro Humans *Infertility, Male/di [Diagnosis] Infertility, Male/ge [Genetics] *Infertility, Male/th [Therapy] Insemination Male Pregnancy Pregnancy Outcome Pregnancy Rate Sperm Injections, Intracytoplasmic *Spermatozoa/pa [Pathology]
131	Ovid Technologies	Ovid MEDLINE(R)	27008891	Endometrial scratching for subfertility: everyone's doing it.	Human Reproduction. 31(6):1241-4, 2016 06.	Hum Reprod. 31(6):1241-4, 2016 06.	1	From MEDLINE, a database of the U.S. National Library of Medicine.	MEDLINE	Lensen S Sadler L Farquhar C		Lensen, S Sadler, L Farquhar, C	Lensen, S. Department of Obstetrics and Gynaecology, University of Auckland, Auckland, New Zealand s.lensen@auckland.ac.nz. Sadler, L. Women's Health, Auckland District Health Board, Auckland, New Zealand. Farquhar, C. Department of Obstetrics and Gynaecology, University of Auckland, Auckland, New Zealand.	Human reproduction (Oxford, England)	Journal available in: Print-Electronic Citation processed from: Internet	hrp, 8701199	Hum Reprod	Index Medicus	England	*IVF; *endometrial biopsy; *endometrial injury; *endometrial pipelle; *endometrial scratching; *recurrent failure; *recurrent implantation failure	STUDY QUESTION: What proportion of clinicians across Australia, New Zealand and the UK are currently offering or recommending endometrial scratching for subfertility? SUMMARY ANSWER: Eighty-three percent of clinicians responding to this survey are recommending endometrial scratching to women undergoing IVF. WHAT IS KNOWN ALREADY: Endometrial scratching is currently being proposed as a technique t…	1460-2350	0268-1161	https://dx.doi.org/10.1093/humrep/dew053	Journal Article	dew053 [pii] 10.1093/humrep/dew053 [doi]	ppublish	2015/12/21 [received] 2016/02/26 [accepted]	English		20160322	2016 06	2016/03/25 06:00	2018/03/06 06:00	2016/03/25 06:00	2016	20180407	20201215	Click here for full text options	31	1241-4			6			20180305	Cross-Sectional Studies Embryo Implantation *Endometrium/su [Surgery] Female Fertilization in Vitro/mt [Methods] *Fertilization in Vitro/td [Trends] Humans *Infertility, Female/th [Therapy] Pregnancy Pregnancy Rate
132	Ovid Technologies	Ovid MEDLINE(R)	27001382	Risk factors for ectopic pregnancy in assisted reproductive technology: a 6-year, single-center study.	Fertility & Sterility. 106(1):90-94, 2016 07.	Fertil Steril. 106(1):90-94, 2016 07.	1	From MEDLINE, a database of the U.S. National Library of Medicine.	MEDLINE	Bu Z Xiong Y Wang K Sun Y		Bu, Zhiqin Xiong, Yujing Wang, Keyan Sun, Yingpu	Bu, Zhiqin. Reproductive Medical Center, First Affiliated Hospital of Zhengzhou University, Zhengzhou, People's Republic of China. Xiong, Yujing. Reproductive Medical Center, First Affiliated Hospital of Zhengzhou University, Zhengzhou, People's Republic of China; Department of Obstetrics and Gynecology, Prince of Wales Hospital, The Chinese University of Hong Kong, Shatin, Hong Kong, People's Re…	Fertility and sterility	Journal available in: Print-Electronic Citation processed from: Internet	evf, 0372772	Fertil Steril	Index Medicus	United States	*ART; *ectopic pregnancy; *relative risk; *tubal factor	OBJECTIVE: To explore factors affecting the incidence of ectopic pregnancy (EP) in assisted reproductive technology (ART). DESIGN: A retrospective cohort study on the incidence of EPs in IVF/intracytoplasmic sperm injection (ICSI) and IUI cycles from June 2009 to August 2015. Age of patients, tubal factor infertility, type of cycle (fresh or thawed), embryo being transferred (cleavage embryo or b…	1556-5653	0015-0282	https://dx.doi.org/10.1016/j.fertnstert.2016.02.035	Journal Article Research Support, Non-U.S. Gov't	S0015-0282(16)30008-5 [pii] 10.1016/j.fertnstert.2016.02.035 [doi]	ppublish	2016/01/03 [received] 2016/02/18 [revised] 2016/02/22 [accepted]	English		20160318	2016 07	2016/03/24 06:00	2017/07/14 06:00	2016/03/23 06:00	2016	20171124	20201215	Click here for full text options	106	90-94		S0015-0282(16)30008-5	1			20170713	Adult Chi-Square Distribution China/ep [Epidemiology] Cryopreservation Embryo Transfer/ae [Adverse Effects] Female Fertilization in Vitro/ae [Adverse Effects] Hospitals, Teaching Humans Incidence Infertility, Female/di [Diagnosis] Infertility, Female/ep [Epidemiology] Infertility, Female/pp [Physiopathology] *Infertility, Female/th [Therapy] Logistic Models Male Multivariate Analysis Odds Ratio O…
133	Ovid Technologies	Ovid MEDLINE(R)	26930042	Do younger women with elevated basal follicular stimulating hormone levels undergoing gonadotropin-stimulated intrauterine insemination cycles represent compromised reproductive outcomes?.	European Journal of Obstetrics, Gynecology, & Reproductive Biology. 199:141-5, 2016 Apr.	Eur J Obstet Gynecol Reprod Biol. 199:141-5, 2016 Apr.	1	From MEDLINE, a database of the U.S. National Library of Medicine.	MEDLINE	Devranoglu B Ozdamar O Kole E Eken MK Bozdag H Doger E		Devranoglu, Belgin Ozdamar, Ozkan Kole, Emre Eken, Meryem K Bozdag, Halenur Doger, Emek	Devranoglu, Belgin. Zeynep Kamil Training and Education Hospital, Department of Obstetrics and Gynecology Division of Assisted Reproduction and Endocrinology, Istanbul, Turkey. Ozdamar, Ozkan. Golcuk Military Hospital, Department of Obstetrics and Gynecology, Golcuk, Kocaeli, Turkey. Electronic address: ozkan_ozdamar35@hotmail.com. Kole, Emre. Kocaeli University, School of Medicine, Department of…	European journal of obstetrics, gynecology, and reproductive biology	Journal available in: Print-Electronic Citation processed from: Internet	e4l, 0375672	Eur J Obstet Gynecol Reprod Biol	Index Medicus	Ireland	Day 3 follicular stimulating hormone; Gonadotropins; Infertility; Intrauterine insemination; Reproductive outcomes	OBJECTIVE: To compare stimulation characteristics and reproductive outcomes in women representing elevated and normal day 3 FSH levels and to evaluate the prognostic significance of day 3 FSH on the reproductive outcomes of gonadotropin-stimulated IUI (GS-IUI) cycles in women <35 years. STUDY DESIGN: A cross-sectional study was designed. Unexplained infertility patients at the age <=36 years, who…	1872-7654	0301-2115	https://dx.doi.org/10.1016/j.ejogrb.2016.01.030	Journal Article	S0301-2115(16)30009-4 [pii] 10.1016/j.ejogrb.2016.01.030 [doi]	ppublish	2015/10/08 [received] 2016/01/04 [revised] 2016/01/29 [accepted]	English		20160208	2016 Apr	2016/03/02 06:00	2016/12/27 06:00	2016/03/02 06:00	2016	20161230	20201215	Click here for full text options	199	141-5		S0301-2115(16)30009-4				20161226	Adult Age Factors Chorionic Gonadotropin/tu [Therapeutic Use] Cross-Sectional Studies Female Fertility Agents, Female/tu [Therapeutic Use] *Fertilization in Vitro/mt [Methods] *Follicle Stimulating Hormone/bl [Blood] Humans *Infertility, Female/th [Therapy] *Insemination, Artificial *Ovulation Induction/mt [Methods] Pregnancy Pregnancy Outcome Pregnancy Rate
134	Ovid Technologies	Ovid MEDLINE(R)	26923132	[Infertility: A key time to follow a medical nutritional management. Our experience on 78 patients]. [French]	Gynecologie, Obstetrique & Fertilite. 44(4):218-24, 2016 Apr.	Gynecol Obstet Fertil. 44(4):218-24, 2016 Apr.	1	From MEDLINE, a database of the U.S. National Library of Medicine.	MEDLINE	Parent C Pigeyre M Pleuvret A Thomas P Deruelle P Dewailly D Catteau-Jonard S		Parent, C Pigeyre, M Pleuvret, A Thomas, P Deruelle, P Dewailly, D Catteau-Jonard, S	Parent, C. Service d'orthogenie et medecine du couple, hopital Jeanne-de-Flandre, CHRU de Lille, avenue Eugene-Avinee, 59037 Lille, France. Electronic address: claire.parent@hotmail.fr. Pigeyre, M. Service de nutrition, hopital Huriez, CHRU de Lille, 2, avenue Oscar-Lambret, 59037 Lille, France. Pleuvret, A. Service de nutrition, hopital Huriez, CHRU de Lille, 2, avenue Oscar-Lambret, 59037 Lille…	Gynecologie, obstetrique & fertilite	Journal available in: Print-Electronic Citation processed from: Internet	dlb, 100936305	Gynecol Obstet Fertil	Index Medicus	France	Amaigrissement; Grossesse; Infertility; Infertilite; Nutrition; Obesity; Obesite; Overweight; Pregnancy; Surpoids; Weight loss	OBJECTIVES: The prevalence of female obesity is increasing. Obesity leads to increased infertility and difficulties in the management of Assisted Reproductive Technology (ART). A specialized nutritional consultation was created in 2008 at University Hospital of Lille, to support infertile obese and overweight patients and to achieve a BMI below 35kg/m(2) before pregnancy. The aim of this retrospe…	1769-6682	1297-9589	https://dx.doi.org/10.1016/j.gyobfe.2016.01.006	Journal Article	S1297-9589(16)00029-1 [pii] 10.1016/j.gyobfe.2016.01.006 [doi]	ppublish	2015/09/27 [received] 2016/01/13 [accepted]	French		20160226	2016 Apr	2016/03/01 06:00	2017/01/27 06:00	2016/03/01 06:00	2016	20171116	20201215	Click here for full text options	44	218-24		S1297-9589(16)00029-1	4			20170126	Adult Body Mass Index Caloric Restriction Diabetes, Gestational/ep [Epidemiology] Diet, Reducing Female Humans *Infertility, Female/dh [Diet Therapy] Infertility, Female/ep [Epidemiology] Metabolic Syndrome/co [Complications] *Nutrition Therapy/mt [Methods] *Obesity/co [Complications] Obesity/dh [Diet Therapy] *Overweight/co [Complications] Overweight/dh [Diet Therapy] Pregnancy Pregnancy Rate Re…
135	Ovid Technologies	Ovid MEDLINE(R)	26915339	Assisted reproductive technologies for male subfertility. [Review]	Cochrane Database of Systematic Reviews. 2:CD000360, 2016 Feb 26.	Cochrane Database Syst Rev. 2:CD000360, 2016 Feb 26.	1	From MEDLINE, a database of the U.S. National Library of Medicine.	MEDLINE	Cissen M Bensdorp A Cohlen BJ Repping S de Bruin JP van Wely M		Cissen, Maartje Bensdorp, Alexandra Cohlen, Ben J Repping, Sjoerd de Bruin, Jan Peter van Wely, Madelon	Cissen, Maartje. Department of Obstetrics and Gynaecology, Jeroen Bosch Hospital, Henri Dunantstraat 1, PO Box 90153, 's-Hertogenbosch, Netherlands, 5200 ME.	The Cochrane database of systematic reviews	Journal available in: Electronic Citation processed from: Internet	100909747	Cochrane Database Syst Rev	Index Medicus	England		BACKGROUND: Intra-uterine insemination (IUI), in vitro fertilisation (IVF) and intracytoplasmic sperm injection (ICSI) are frequently used fertility treatments for couples with male subfertility. The use of these treatments has been subject of discussion. Knowledge on the effectiveness of fertility treatments for male subfertility with different grades of severity is limited. Possibly, couples ar…	1469-493X	1361-6137	https://dx.doi.org/10.1002/14651858.CD000360.pub5	Journal Article Meta-Analysis Review Systematic Review	10.1002/14651858.CD000360.pub5 [doi]	epublish		English		20160226	2016 Feb 26	2016/02/27 06:00	2016/06/21 06:00	2016/02/27 06:00	2016	20181221	20201215	Click here for full text options	2	CD000360						20160620	*Birth Rate *Coitus Female *Fertilization Humans *Infertility, Male *Insemination, Artificial/mt [Methods] Male *Ovulation Induction Pregnancy Randomized Controlled Trials as Topic	Update of: Cochrane Database Syst Rev. 2007;(4):CD000360; PMID: 17943739 [https://www.ncbi.nlm.nih.gov/pubmed/17943739]
136	Ovid Technologies	Ovid MEDLINE(R)	26902860	Evidence-based approach to unexplained infertility: a systematic review. [Review]	Fertility & Sterility. 105(6):1566-1574.e1, 2016 Jun.	Fertil Steril. 105(6):1566-1574.e1, 2016 Jun.	1	From MEDLINE, a database of the U.S. National Library of Medicine.	MEDLINE	Gunn DD Bates GW		Gunn, Deidre D Bates, G Wright	Gunn, Deidre D. Division of Reproductive Endocrinology and Infertility, Department of Obstetrics and Gynecology, University of Alabama-Birmingham, Birmingham, Alabama. Electronic address: ddowns@uabmc.edu. Bates, G Wright. Division of Reproductive Endocrinology and Infertility, Department of Obstetrics and Gynecology, University of Alabama-Birmingham, Birmingham, Alabama.	Fertility and sterility	Journal available in: Print-Electronic Citation processed from: Internet	evf, 0372772	Fertil Steril	Index Medicus	United States	*Intrauterine insemination; *in vitro fertilization; *superovulation; *unexplained infertility	OBJECTIVE: To summarize the available evidence for the efficacy of various treatments for unexplained infertility. DESIGN: Systematic review. SETTING: Not applicable. PATIENT(S): Patients aged 18-40 years with unexplained infertility. INTERVENTION(S): Clomiphene citrate, letrozole, timed intercourse, IUI, gonadotropins, IVF, and IVF-intracytoplasmic sperm injection. MAIN OUTCOME MEASURE(S): Clini…	1556-5653	0015-0282	https://dx.doi.org/10.1016/j.fertnstert.2016.02.001	Journal Article Review Systematic Review	S0015-0282(16)00085-6 [pii] 10.1016/j.fertnstert.2016.02.001 [doi]	ppublish	2015/09/23 [received] 2016/02/01 [revised] 2016/02/01 [accepted]	English		20160219	2016 Jun	2016/02/24 06:00	2017/05/24 06:00	2016/02/24 06:00	2016	20181202	20201215	Click here for full text options	105	1566-1574.e1		S0015-0282(16)00085-6	6			20170523	*Evidence-Based Medicine/mt [Methods] Female Fertilization in Vitro/mt [Methods] Humans Infertility, Female/di [Diagnosis] *Infertility, Female/th [Therapy] Infertility, Male/di [Diagnosis] *Infertility, Male/th [Therapy] Insemination, Artificial/mt [Methods] Male Ovulation Induction/mt [Methods] Pregnancy Pregnancy Rate	Comment in: Fertil Steril. 2016 Jun;105(6):1457-8; PMID: 27001381 [https://www.ncbi.nlm.nih.gov/pubmed/27001381]
137	Ovid Technologies	Ovid MEDLINE(R)	26869522	Case of ovarian hyperstimulation and oocyte pick-up during very early period of unnoticed pregnancy followed by ongoing normal pregnancy.	Journal of Obstetrics & Gynaecology Research. 42(4):471-5, 2016 Apr.	J Obstet Gynaecol Res. 42(4):471-5, 2016 Apr.	1	From MEDLINE, a database of the U.S. National Library of Medicine.	MEDLINE	Takenaka H Nakao K Horikawa M Negishi H		Takenaka, Hiroshi Nakao, Kazuki Horikawa, Michiharu Negishi, Hiroaki	Takenaka, Hiroshi. Women's Clinic Oizumigakuen, Arauda Oizumi, Nerima, Tokyo, Japan. Nakao, Kazuki. Women's Clinic Oizumigakuen, Arauda Oizumi, Nerima, Tokyo, Japan. Horikawa, Michiharu. Women's Clinic Oizumigakuen, Arauda Oizumi, Nerima, Tokyo, Japan. Negishi, Hiroaki. Women's Clinic Oizumigakuen, Arauda Oizumi, Nerima, Tokyo, Japan.	The journal of obstetrics and gynaecology research	Journal available in: Print-Electronic Citation processed from: Internet	clg, 9612761	J Obstet Gynaecol Res	Index Medicus	Australia	human chorionic gonadotrophin; oocyte pick-up; pregnancy; progesterone	We report a case of unnoticed pregnancy that was maintained during low estrogen and progesterone circumstances, that showed menses-like bleeding, and was then discovered after ovarian hyperstimulation during the next period. The patient was 39 years old and primigravid. She underwent intrauterine insemination, followed by luteal support with human chorionic gonadotrophin and progestin; however, s…	1447-0756	1341-8076	https://dx.doi.org/10.1111/jog.12919	Case Reports Journal Article	10.1111/jog.12919 [doi]	ppublish	2015/06/27 [received] 2015/10/03 [revised] 2015/10/31 [accepted]	English		20160212	2016 Apr	2016/02/13 06:00	2017/01/18 06:00	2016/02/13 06:00	2016	20170117	20201215	Click here for full text options	42	471-5			4			20170117	Adult Chorionic Gonadotropin/ad [Administration & Dosage] Estradiol/bl [Blood] Female Fertilization in Vitro Humans Infertility, Female/th [Therapy] Insemination Menstruation *Oocyte Retrieval *Ovarian Hyperstimulation Syndrome/co [Complications] Ovarian Hyperstimulation Syndrome/di [Diagnosis] Pregnancy Pregnancy Complications/di [Diagnosis] Progesterone/bl [Blood] Progestins/ad [Administration …
138	Ovid Technologies	Ovid MEDLINE(R)	26724796	Trends in ectopic pregnancy rates following assisted reproductive technologies in the UK: a 12-year nationwide analysis including 160 000 pregnancies.	Human Reproduction. 31(2):393-402, 2016 Feb.	Hum Reprod. 31(2):393-402, 2016 Feb.	1	From MEDLINE, a database of the U.S. National Library of Medicine.	MEDLINE	Santos-Ribeiro S Tournaye H Polyzos NP		Santos-Ribeiro, Samuel Tournaye, Herman Polyzos, Nikolaos P	Santos-Ribeiro, Samuel. Centre for Reproductive Medicine, Universitair Ziekenhuis Brussel, Vrije Universiteit Brussel, Laarbeeklaan 101, Brussels 1090, Belgium Department of Obstetrics, Gynaecology and Reproductive Medicine, Santa Maria University Hospital, Avenida Professor Egas Moniz, Lisbon 1649-035, Portugal. Tournaye, Herman. Centre for Reproductive Medicine, Universitair Ziekenhuis Brussel,…	Human reproduction (Oxford, England)	Journal available in: Print-Electronic Citation processed from: Internet	hrp, 8701199	Hum Reprod	Index Medicus	England	IVF/ICSI outcome; chlamydia; ectopic pregnancy; embryo transfer; epidemiology	STUDY QUESTION: Have the advancement of assisted reproductive technologies (ART) and changes in the incidence of specific causes of infertility-altered ectopic pregnancy (EP) rates following ART over time in the UK? SUMMARY ANSWER: EP rates in the UK following IVF/ICSI have progressively decreased, and this appears to be associated with a reduction in the incidence of tubal factor infertility and…	1460-2350	0268-1161	https://dx.doi.org/10.1093/humrep/dev315	Journal Article	dev315 [pii] 10.1093/humrep/dev315 [doi]	ppublish	2015/07/13 [received] 2015/11/25 [accepted]	English		20160102	2016 Feb	2016/01/03 06:00	2016/11/05 06:00	2016/01/03 06:00	2016	20170103	20201215	Click here for full text options	31	393-402			2			20161104	Female Humans Incidence Infertility, Female/co [Complications] Logistic Models Multivariate Analysis Odds Ratio Pregnancy Pregnancy Rate *Pregnancy, Ectopic/ep [Epidemiology] Registries Reproductive Techniques, Assisted/ae [Adverse Effects] *Reproductive Techniques, Assisted/sn [Statistics & Numerical Data] Retrospective Studies United Kingdom/ep [Epidemiology]
139	Ovid Technologies	Ovid MEDLINE(R)	26687904	Semen cryopreservation and usage rate for assisted reproductive technology in 898 men with cancer.	Reproductive Biomedicine Online. 32(2):147-53, 2016 Feb.	Reprod Biomed Online. 32(2):147-53, 2016 Feb.	1	From MEDLINE, a database of the U.S. National Library of Medicine.	MEDLINE	Muller I Oude Ophuis RJ Broekmans FJ Lock TM		Muller, Iris Oude Ophuis, Ralph J A Broekmans, Frank J M Lock, Tycho M T W	Muller, Iris. Department of Urology, University Medical Centre Utrecht, Utrecht, The Netherlands. Electronic address: mulleriris@gmail.com. Oude Ophuis, Ralph J A. Department of Reproductive Medicine and Gynaecology, University Medical Centre Utrecht, Utrecht, The Netherlands. Broekmans, Frank J M. Department of Reproductive Medicine and Gynaecology, University Medical Centre Utrecht, Utrecht, Th…	Reproductive biomedicine online	Journal available in: Print-Electronic Citation processed from: Internet	101122473	Reprod Biomed Online	Index Medicus	Netherlands	assisted reproductive technology; cancer; cryopreservation; semen; usage rate	An undesired side effect of cancer treatment is potential subfertility or infertility. Timely cryopreservation of semen is the best modality to ensure fertility. This retrospective data analysis established the usage rate of cryopreserved semen from cancer patients. Pubertal and post-pubertal patients who could become infertile as a result of cancer (treatment) were offered the option to cryopres…	1472-6491	1472-6483	https://dx.doi.org/10.1016/j.rbmo.2015.11.005	Journal Article	S1472-6483(15)00549-0 [pii] 10.1016/j.rbmo.2015.11.005 [doi]	ppublish	2015/07/07 [received] 2015/11/05 [revised] 2015/11/10 [accepted]	English		20151125	2016 Feb	2015/12/22 06:00	2016/12/15 06:00	2015/12/22 06:00	2016	20181202	20201215	Click here for full text options	32	147-53		S1472-6483(15)00549-0	2			20161213	Adult *Cryopreservation/mt [Methods] Embryo Transfer/mt [Methods] Female Fertilization in Vitro/mt [Methods] Follow-Up Studies Humans *Infertility, Male/co [Complications] *Infertility, Male/th [Therapy] Insemination, Artificial/mt [Methods] Male *Neoplasms/co [Complications] Neoplasms/pp [Physiopathology] *Reproductive Techniques, Assisted/sn [Statistics & Numerical Data] Retrospective Studies *…
140	Ovid Technologies	Ovid MEDLINE(R)	26616457	Should we diagnose and treat minimal and mild endometriosis before medically assisted reproduction?. [Review]	Minerva Ginecologica. 68(2):211-8, 2016 Apr.	Minerva Ginecol. 68(2):211-8, 2016 Apr.	1	From MEDLINE, a database of the U.S. National Library of Medicine.	MEDLINE	Leung AS Dahan MH		Leung, Annie S Dahan, Michael H	Leung, Annie S. Department of Obstetrics and Gynecology, McGill University Health Centre, Royal Victoria Hospital, Montreal, Quebec, Canada - dahanhaim@hotmail.com.	Minerva ginecologica	Journal available in: Print-Electronic Citation processed from: Internet	n66, 0400731	Minerva Ginecol	Index Medicus	Italy		The treatment of minimal or mild endometriosis prior to assisted reproduction (ranging from intrauterine insemination to in vitro fertilization [IVF]) to improve the likelihood of success is controversial. Ovulation suppression is commonly used in endometriosis to decrease pain, however, there is little evidence to suggest improvements in fertility associated with this technique. Moreover, curren…	1827-1650	0026-4784		Journal Article Review	R09Y9999N00A150039 [pii]	ppublish		English		20151127	2016 Apr	2015/12/01 06:00	2017/01/18 06:00	2015/12/01 06:00	2016	20170117	20201215	Click here for full text options	68	211-8			2			20170117	Endometriosis/di [Diagnosis] Endometriosis/pa [Pathology] *Endometriosis/th [Therapy] Female Humans *Infertility, Female/th [Therapy] Insemination, Artificial/mt [Methods] Ovulation Induction/mt [Methods] Pregnancy Pregnancy Rate *Reproductive Techniques, Assisted Severity of Illness Index
141	Ovid Technologies	Ovid MEDLINE(R)	26563313	Comparison of pregnancy rates in PCOS patients undergoing clomiphene citrate and IUI treatment with different leading follicular sizes.	Archives of Gynecology & Obstetrics. 293(4):901-6, 2016 Apr.	Arch Gynecol Obstet. 293(4):901-6, 2016 Apr.	1	From MEDLINE, a database of the U.S. National Library of Medicine.	MEDLINE	Seckin B Pekcan MK Bostanci EI Inal HA Cicek MN		Seckin, Berna Pekcan, Meryem Kuru Bostanci, Esra Isci Inal, Hasan Ali Cicek, Mahmut Nedim	Seckin, Berna. Department of Reproductive Endocrinology, Zekai Tahir Burak Women's Health Research and Education Hospital, Ankara, Turkey. bernaseckin1@hotmail.com. Pekcan, Meryem Kuru. Department of Reproductive Endocrinology, Zekai Tahir Burak Women's Health Research and Education Hospital, Ankara, Turkey. Bostanci, Esra Isci. Department of Reproductive Endocrinology, Zekai Tahir Burak Women's …	Archives of gynecology and obstetrics	Journal available in: Print-Electronic Citation processed from: Internet	6ys, 8710213	Arch Gynecol Obstet	Index Medicus	Germany	Clomiphene citrate; Endometrial thickness; Follicular size; Intrauterine insemination; PCOS; Pregnancy rate	PURPOSE: The objective of the study was to compare the pregnancy rates in PCOS patients undergoing clomiphene citrate (CC) and intrauterine insemination (IUI) treatment with different leading follicular sizes. METHODS: A total of 358 infertile women with PCOS who underwent 563 clomiphene citrate and IUI treatment cycles were included in this prospective study. Treatment cycles were divided into t…	1432-0711	0932-0067	https://dx.doi.org/10.1007/s00404-015-3953-1	Comparative Study Journal Article	10.1007/s00404-015-3953-1 [doi] 10.1007/s00404-015-3953-1 [pii]	ppublish	2015/08/06 [received] 2015/10/28 [accepted]	English		20151113	2016 Apr	2015/11/14 06:00	2016/08/16 06:00	2015/11/14 06:00	2016	20181202	20201215	Click here for full text options	293	901-6			4			20160815	Adult Clomiphene/ad [Administration & Dosage] *Clomiphene/tu [Therapeutic Use] Female Fertility Agents, Female/ad [Administration & Dosage] *Fertility Agents, Female/tu [Therapeutic Use] Fertilization in Vitro Humans *Infertility, Female/th [Therapy] *Insemination, Artificial/mt [Methods] Ovarian Follicle/dg [Diagnostic Imaging] *Ovarian Follicle/de [Drug Effects] *Ovulation/de [Drug Effects] Ovu…
142	Ovid Technologies	Ovid MEDLINE(R)	26453270	Spontaneous fertility and in vitro fertilization outcome: new evidence of human papillomavirus sperm infection.	Fertility & Sterility. 105(1):65-72.e1, 2016 Jan.	Fertil Steril. 105(1):65-72.e1, 2016 Jan.	1	From MEDLINE, a database of the U.S. National Library of Medicine.	MEDLINE	Garolla A Engl B Pizzol D Ghezzi M Bertoldo A Bottacin A Noventa M Foresta C		Garolla, Andrea Engl, Bruno Pizzol, Damiano Ghezzi, Marco Bertoldo, Alessandro Bottacin, Alberto Noventa, Marco Foresta, Carlo	Garolla, Andrea. Unit of Andrology and Reproductive Medicine, Department of Medicine, University of Padova, Padova, Italy. Electronic address: andrea.garolla@unipd.it. Engl, Bruno. Obstetrics and Gynecology Unit, Brunico, Italy. Pizzol, Damiano. Unit of Andrology and Reproductive Medicine, Department of Medicine, University of Padova, Padova, Italy. Ghezzi, Marco. Unit of Andrology and Reproducti…	Fertility and sterility	Journal available in: Print-Electronic Citation processed from: Internet	evf, 0372772	Fertil Steril	Index Medicus	United States	HPV semen infection; IVF failure; male infertility; miscarriage; spontaneous fertility	OBJECTIVE: To evaluate the reproductive outcome of infertile couples undergoing assisted reproduction techniques (ART) with or without human papillomavirus (HPV) semen infection. DESIGN: Cross-sectional clinical study. SETTING: Units of andrology, reproductive medicine, and gynecology. PATIENT(S): A total of 226 infertile couples. INTERVENTION(S): Male partners were evaluated by means of fluoresc…	1556-5653	0015-0282	https://dx.doi.org/10.1016/j.fertnstert.2015.09.018	Journal Article Observational Study	S0015-0282(15)01935-4 [pii] 10.1016/j.fertnstert.2015.09.018 [doi]	ppublish	2015/06/18 [received] 2015/09/12 [revised] 2015/09/14 [accepted]	English		20151009	2016 Jan	2015/10/11 06:00	2016/05/12 06:00	2015/10/11 06:00	2016	20160108	20201215	Click here for full text options	105	65-72.e1		S0015-0282(15)01935-4	1			20160511	Abortion, Spontaneous/vi [Virology] Adult Cross-Sectional Studies DNA, Viral/ip [Isolation & Purification] Female *Fertility Human Papillomavirus DNA Tests Humans In Situ Hybridization, Fluorescence Infertility, Female/di [Diagnosis] Infertility, Female/pp [Physiopathology] *Infertility, Female/th [Therapy] Infertility, Female/vi [Virology] *Insemination, Artificial, Homologous Male Papillomaviri…
143	Ovid Technologies	Ovid MEDLINE(R)	26288981	Comparison of pregnancy rates in pre-treatment male infertility and low total motile sperm count at insemination.	Archives of Gynecology & Obstetrics. 293(1):211-217, 2016 Jan.	Arch Gynecol Obstet. 293(1):211-217, 2016 Jan.	1	From MEDLINE, a database of the U.S. National Library of Medicine.	MEDLINE	Xiao CW Agbo C Dahan MH		Xiao, Cheng Wei Agbo, Chioma Dahan, Michael H	Xiao, Cheng Wei. McGill University Reproductive Centre, Royal Victoria Hospital, 687 des Pins West, F6.58, Montreal, QC, H3A 1A1, Canada. Agbo, Chioma. Stanford University, Palo Alto, CA, USA. Dahan, Michael H. McGill University Reproductive Centre, Royal Victoria Hospital, 687 des Pins West, F6.58, Montreal, QC, H3A 1A1, Canada. dahanhaim@hotmail.com.	Archives of gynecology and obstetrics	Journal available in: Print-Electronic Citation processed from: Internet	6ys, 8710213	Arch Gynecol Obstet	Index Medicus	Germany	Controlled ovarian hyper-stimulation; Intrauterine insemination; Male factor infertility; Pregnancy; Sperm analysis; Total motile sperm count	PURPOSE: In intrauterine insemination (IUI), total motile sperm count (TMSC) is an important predictor of pregnancy. However, the clinical significance of a poor TMSC on the day of IUI in a patient with prior normal semen analysis (SA) is unclear. We performed this study to determine if these patients perform as poorly as those who had male factor infertility diagnosed prior to commencing treatme…	1432-0711	0932-0067	https://dx.doi.org/10.1007/s00404-015-3850-7	Comparative Study Journal Article	10.1007/s00404-015-3850-7 [doi] 10.1007/s00404-015-3850-7 [pii]	ppublish	2015/01/01 [received] 2015/08/11 [accepted]	English		20150820	2016 Jan	2015/08/21 06:00	2016/07/16 06:00	2015/08/21 06:00	2016	20190319	20201215	Click here for full text options	293	211-217			1			20160715	Adult Female Fertilization in Vitro Gravidity Humans *Infertility/th [Therapy] *Infertility, Male *Insemination, Artificial, Homologous/mt [Methods] Male Ovarian Follicle Ovulation *Ovulation Induction Pregnancy *Pregnancy Rate Retrospective Studies Semen Semen Analysis *Sperm Count *Sperm Motility Treatment Outcome World Health Organization
144	Ovid Technologies	Ovid MEDLINE(R)	26696492	Successful treatment of atypical cesarean scar defect using endoscopic surgery.	BMC Pregnancy & Childbirth. 15:342, 2015 Dec 22.	BMC Pregnancy Childbirth. 15:342, 2015 Dec 22.	1	From MEDLINE, a database of the U.S. National Library of Medicine.	MEDLINE	Masuda H Uchida H Maruyama T Sato K Sato S Tanaka M		Masuda, Hirotaka Uchida, Hiroshi Maruyama, Tetsuo Sato, Kenji Sato, Suguru Tanaka, Mamoru	Masuda, Hirotaka. Department of Obstetrics and Gynecology, Keio University School of Medicine, 35 Shinanomachi, Shinjuku-ku, Tokyo, 160-8582, Japan. hirotaka@a3.keio.jp. Uchida, Hiroshi. Department of Obstetrics and Gynecology, Keio University School of Medicine, 35 Shinanomachi, Shinjuku-ku, Tokyo, 160-8582, Japan. uchida@a5.keio.jp. Maruyama, Tetsuo. Department of Obstetrics and Gynecology, Kei…	BMC pregnancy and childbirth	Journal available in: Electronic Citation processed from: Internet	100967799	BMC Pregnancy Childbirth	Index Medicus	England		BACKGROUND: Cesarean scar syndrome results from a postoperative defect of the uterine isthmus, also known as an isthmocele. Patients present with gynecological symptoms, such as abnormal genital bleeding or infertility, after cesarean delivery. Although the cesarean rate is increasing worldwide, this syndrome is not widely known. CASE PRESENTATION: A 43-year-old G2P1 Japanese woman with atypical …	1471-2393	1471-2393	https://dx.doi.org/10.1186/s12884-015-0730-x	Case Reports Journal Article	10.1186/s12884-015-0730-x [doi] 10.1186/s12884-015-0730-x [pii] PMC4687144 [pmc]	epublish	2015/06/26 [received] 2015/11/04 [accepted]	English	J Ultrasound Med. 2014 Sep;33(9):1533-7 PMID: 25154932 [https://www.ncbi.nlm.nih.gov/pubmed/25154932] J Reprod Med. 2011 May-Jun;56(5-6):265-70 PMID: 21682124 [https://www.ncbi.nlm.nih.gov/pubmed/21682124] Obstet Gynecol. 1985 Jul;66(1):89-92 PMID: 4011075 [https://www.ncbi.nlm.nih.gov/pubmed/4011075] BJOG. 2010 Aug;117(9):1119-26 PMID: 20604776 [https://www.ncbi.nlm.nih.gov/pubmed/20604776] J Mi…	20151222	2015 Dec 22	2015/12/24 06:00	2016/08/30 06:00	2015/12/24 06:00	2015	20181113	20201215	Click here for full text options	15	342				https://www.ncbi.nlm.nih.gov/pmc/articles/PMC4687144		20160829	Adult *Cesarean Section/ae [Adverse Effects] *Cicatrix/su [Surgery] *Endoscopy/mt [Methods] Female Fertilization in Vitro Humans Infertility, Female Pregnancy *Uterus/su [Surgery]
145	Ovid Technologies	Ovid MEDLINE(R)	26622087	Treatment of Infertility in Men with Post-traumatic Stress Disorder (PTSD) with the Method of Intrauterine Insemination.	Medicinski Arhiv. 69(5):327-30, 2015 Oct.	Med Arh. 69(5):327-30, 2015 Oct.	1	From MEDLINE, a database of the U.S. National Library of Medicine.	MEDLINE	Elezaj S Gashi Z Zeqiraj A Grabanica D Shllaku A Gruda B Musaj V		Elezaj, Shkelzen Gashi, Zafer Zeqiraj, Afrim Grabanica, Driton Shllaku, Anton Gruda, Bujar Musaj, Vesel	Elezaj, Shkelzen. Regional Hospital, Peje, Kosovo. Gashi, Zafer. Infertyliti center, Peje, Kosovo. Zeqiraj, Afrim. Infertyliti center, Peje, Kosovo. Grabanica, Driton. Mother Teresa", Medical Center Kline, Kosovo. Shllaku, Anton. Mother Teresa", Medical Center Kline, Kosovo. Gruda, Bujar. Regional Hospital, Peje, Kosovo. Musaj, Vesel. Mother Teresa", Medical Center Kline, Kosovo.	Medical archives (Sarajevo, Bosnia and Herzegovina)	Journal available in: Print-Electronic Citation processed from: Print	lny, 0400722, 101635337	Med Arch	Index Medicus	Bosnia and Herzegovina	IUI; Infertility; PTSD; Semen samples	OBJECTIVE: Our objective was to determine the effect of PTSD on changing the quality of sperm in veterans with PTSD, and the percentage of successful procedures intrauterine insemination (IUI) as a first-line treatment of male infertility patients with post-traumatic stress disorder (PTSD). PATIENTS AND METHODS: The study is designed as a prospective observational study. The study was started fro…		0350-199X	https://dx.doi.org/10.5455/medarh.2015.69.327-330	Journal Article Observational Study	10.5455/medarh.2015.69.327-330 [doi] MA-69-327 [pii] PMC4639370 [pmc]	ppublish	2015/07/15 [received] 2015/09/25 [accepted]	English	Nat Rev Urol. 2010 Mar;7(3):153-61 PMID: 20157305 [https://www.ncbi.nlm.nih.gov/pubmed/20157305] Harefuah. 2008 Mar;147(3):256-60, 276 PMID: 18488870 [https://www.ncbi.nlm.nih.gov/pubmed/18488870] Fertil Steril. 2007 Dec;88(6):1579-82 PMID: 18078848 [https://www.ncbi.nlm.nih.gov/pubmed/18078848] Fertil Steril. 2010 Jan;93(1):79-88 PMID: 18996517 [https://www.ncbi.nlm.nih.gov/pubmed/18996517] Ind …	20151004	2015 Oct	2015/12/02 06:00	2015/12/02 06:01	2015/12/02 06:00	2015	20181113	20201215	Click here for full text options	69	327-30			5	https://www.ncbi.nlm.nih.gov/pmc/articles/PMC4639370	0350-199X	20180906	Adult Humans Hydrocortisone/bl [Blood] *Infertility, Male/et [Etiology] Infertility, Male/px [Psychology] Insemination, Artificial, Homologous/mt [Methods] *Insemination, Artificial, Homologous Kosovo Male Prolactin/bl [Blood] Prospective Studies Spermatozoa/ph [Physiology] *Stress Disorders, Post-Traumatic/co [Complications] Warfare
146	Ovid Technologies	Ovid MEDLINE(R)	26583517	In vitro fertilisation for unexplained subfertility. [Review]	Cochrane Database of Systematic Reviews. (11):CD003357, 2015 Nov 19	Cochrane Database Syst Rev. (11):CD003357, 2015 Nov 19	1	From MEDLINE, a database of the U.S. National Library of Medicine.	MEDLINE	Pandian Z Gibreel A Bhattacharya S		Pandian, Zabeena Gibreel, Ahmed Bhattacharya, Siladitya	Pandian, Zabeena. Obstetrics and Gynaecology, Aberdeen Maternity Hospital, Foresterhill, Aberdeen, UK, AB25 2ZD.	The Cochrane database of systematic reviews	Journal available in: Electronic Citation processed from: Internet	100909747	Cochrane Database Syst Rev	Index Medicus	England		BACKGROUND: One-third of subfertile couples have no identifiable cause for their inability to conceive. In vitro fertilisation (IVF) is a widely accepted treatment for this condition; however, this treatment is invasive and expensive and is associated with risks. OBJECTIVES: To evaluate the effectiveness and safety of IVF compared with expectant management, unstimulated intrauterine insemination …	1469-493X	1361-6137	https://dx.doi.org/10.1002/14651858.CD003357.pub4	Journal Article Meta-Analysis Research Support, Non-U.S. Gov't Review Systematic Review	10.1002/14651858.CD003357.pub4 [doi] PMC7154339 [pmc]	epublish		English	Fertil Steril. 1987 Oct;48(4):605-7 PMID: 2958366 [https://www.ncbi.nlm.nih.gov/pubmed/2958366] Hum Reprod. 1997 Jul;12(7):1582-8 PMID: 9262301 [https://www.ncbi.nlm.nih.gov/pubmed/9262301] Hum Reprod. 2008 Mar;23(3):538-42 PMID: 18308834 [https://www.ncbi.nlm.nih.gov/pubmed/18308834] Hum Reprod. 1992 Feb;7(2):286-7 PMID: 1577946 [https://www.ncbi.nlm.nih.gov/pubmed/1577946] Online J Curr Clin Tr…	20151119	2015 Nov 19	2015/11/20 06:00	2016/03/31 06:00	2015/11/20 06:00	2015	20200511	20201215	Click here for full text options		CD003357			11	https://www.ncbi.nlm.nih.gov/pmc/articles/PMC7154339		20160330	Clomiphene/tu [Therapeutic Use] Female Fertility Agents, Female/tu [Therapeutic Use] *Fertilization in Vitro/mt [Methods] Gamete Intrafallopian Transfer Humans *Infertility, Female/th [Therapy] Insemination, Artificial/mt [Methods] *Live Birth Ovulation Induction Randomized Controlled Trials as Topic Watchful Waiting	Update of: Cochrane Database Syst Rev. 2012;(4):CD003357; PMID: 22513911 [https://www.ncbi.nlm.nih.gov/pubmed/22513911]
147	Ovid Technologies	Ovid MEDLINE(R)	26543314	Treatment of Infertility in Men with Post-traumatic Stress Disorder (PTSD) with the Method of Intrauterine Insemination.	Medicinski Arhiv. 69(4):256-9, 2015 Aug.	Med Arh. 69(4):256-9, 2015 Aug.	1	From MEDLINE, a database of the U.S. National Library of Medicine.	MEDLINE	Elezaj S Gashi Z Zeqiraj A Grabanica D Shllaku A Gruda B Musaj V		Elezaj, Shkelzen Gashi, Zafer Zeqiraj, Afrim Grabanica, Driton Shllaku, Anton Gruda, Bujar Musaj, Vesel	Elezaj, Shkelzen. Regional Hospital, Peje, Kosovo. Gashi, Zafer. Infertility Center, Peje, Kosovo. Zeqiraj, Afrim. "Mother Teresa", Medical Center Kline, Kosovo. Grabanica, Driton. "Mother Teresa", Medical Center Kline, Kosovo. Shllaku, Anton. "Mother Teresa", Medical Center Kline, Kosovo. Gruda, Bujar. "Mother Teresa", Medical Center Kline, Kosovo. Musaj, Vesel. "Mother Teresa", Medical Center K…	Medical archives (Sarajevo, Bosnia and Herzegovina)	Journal available in: Print-Electronic Citation processed from: Print	lny, 0400722, 101635337	Med Arch	Index Medicus	Bosnia and Herzegovina	IUI; Infertility; PTSD; Semen samples	OBJECTIVE: Our objective was to determine the effect of PTSD on changing the quality of sperm in veterans with PTSD, and the percentage of successful procedures intrauterine insemination (IUI) as a first-line treatment of male infertility patients with post-traumatic stress disorder (PTSD). PATIENTS AND METHODS: The study is designed as a prospective observational study. The study was started fro…		0350-199X	https://dx.doi.org/10.5455/medarh.2015.69.256-259	Journal Article Observational Study	10.5455/medarh.2015.69.256-259 [doi] MA-69-256 [pii] PMC4610656 [pmc]	ppublish	2015/05/25 [received] 2015/07/18 [accepted]	English	Nat Rev Urol. 2010 Mar;7(3):153-61 PMID: 20157305 [https://www.ncbi.nlm.nih.gov/pubmed/20157305] Harefuah. 2008 Mar;147(3):256-60, 276 PMID: 18488870 [https://www.ncbi.nlm.nih.gov/pubmed/18488870] Fertil Steril. 2007 Dec;88(6):1579-82 PMID: 18078848 [https://www.ncbi.nlm.nih.gov/pubmed/18078848] Fertil Steril. 2010 Jan;93(1):79-88 PMID: 18996517 [https://www.ncbi.nlm.nih.gov/pubmed/18996517] Braz…	20150804	2015 Aug	2015/11/07 06:00	2015/11/07 06:01	2015/11/07 06:00	2015	20181113	20201215	Click here for full text options	69	256-9			4	https://www.ncbi.nlm.nih.gov/pmc/articles/PMC4610656	0350-199X	20180906	Adult Case-Control Studies Humans *Infertility, Male/et [Etiology] Infertility, Male/th [Therapy] Insemination, Artificial, Homologous/mt [Methods] *Insemination, Artificial, Homologous Male Prospective Studies Semen Analysis Sperm Count *Stress Disorders, Post-Traumatic/co [Complications]
148	Ovid Technologies	Ovid MEDLINE(R)	26411200	A practical approach to diagnosing and treating infertility by the generalist in obstetrics and gynecology.	Clinical & Experimental Obstetrics & Gynecology. 42(4):405-10, 2015.	Clin Exp Obstet Gynecol. 42(4):405-10, 2015.	1	From MEDLINE, a database of the U.S. National Library of Medicine.	MEDLINE	Check JH		Check, J H		Clinical and experimental obstetrics & gynecology	Journal available in: Print Citation processed from: Print	db1, 7802110	Clin Exp Obstet Gynecol	Index Medicus	China		PURPOSE: To present a diagnostic and treatment paradigm for infertility designed for the obstetrician gynecologist generalist. MATERIALS AND METHODS: Simple methods of tubal evaluation, e.g., the hysterosalpingogram (HSG) and post-coital test to evaluate both male and cervical factor are discussed. Treating paradigms will be discussed for ovulatory disorders and luteal phase defects. The role of …		0390-6663		Journal Article		ppublish		English			2015	2015/09/29 06:00	2015/10/31 06:00	2015/09/29 06:00	2015	20200923	20201215	Click here for full text options	42	405-10			4		0390-6663	20151030	Adult Fallopian Tube Diseases/di [Diagnosis] Fallopian Tube Diseases/th [Therapy] Female Gynecology Humans Hysterosalpingography *Infertility, Female/di [Diagnosis] Infertility, Female/th [Therapy] *Infertility, Male/di [Diagnosis] Infertility, Male/th [Therapy] Laparoscopy/mt [Methods] Male Obstetrics *Practice Patterns, Physicians' Pregnancy Pregnancy Rate
149	Ovid Technologies	Ovid MEDLINE(R)	26345161	Clinical use of progesterone in infertility and assisted reproduction. [Review]	Acta Obstetricia et Gynecologica Scandinavica. 94 Suppl 161:17-27, 2015 Nov.	Acta Obstet Gynecol Scand. 94 Suppl 161:17-27, 2015 Nov.	1	From MEDLINE, a database of the U.S. National Library of Medicine.	MEDLINE	Ciampaglia W Cognigni GE	Ciampaglia, Walter; ORCID: http://orcid.org/0000-0001-9367-866X	Ciampaglia, Walter Cognigni, Graciela E	Ciampaglia, Walter. Reproductive Medicine Unit, GynePro Medical Group, Bologna, Italy. Cognigni, Graciela E. Reproductive Medicine Unit, GynePro Medical Group, Bologna, Italy.	Acta obstetricia et gynecologica Scandinavica	Journal available in: Print Citation processed from: Internet	370343	Acta Obstet Gynecol Scand	Index Medicus	United States	Progesterone; in-vitro fertilization; intrauterine insemination; luteal phase support; recurrent miscarriage	INTRODUCTION: Progesterone is essential in establishing and maintaining early pregnancy. This article discusses the clinical applications of progesterone in reproductive medicine and in the management of infertile patients, focusing on the different available formulations of this drug. MATERIAL AND METHODS: The literature of the last 20 years was reviewed and the most rilevant studies were critic…	1600-0412	0001-6349	https://dx.doi.org/10.1111/aogs.12770	Journal Article Review	10.1111/aogs.12770 [doi]	ppublish	2015/03/17 [received] 2015/08/28 [accepted]	English			2015 Nov	2015/09/09 06:00	2016/02/09 06:00	2015/09/09 06:00	2015	20151104	20201215	Click here for full text options	94 Suppl 161	17-27						20160208	Abortion, Spontaneous/pc [Prevention & Control] Embryo Transfer Female Fertilization in Vitro Humans *Infertility, Female/dt [Drug Therapy] *Luteal Phase/de [Drug Effects] Pregnancy *Progesterone/ad [Administration & Dosage] *Progestins/ad [Administration & Dosage] *Reproductive Techniques, Assisted Time Factors
150	Ovid Technologies	Ovid MEDLINE(R)	26269539	Is IVF-served two different ways-more cost-effective than IUI with controlled ovarian hyperstimulation?.	Human Reproduction. 30(10):2331-9, 2015 Oct.	Hum Reprod. 30(10):2331-9, 2015 Oct.	1	From MEDLINE, a database of the U.S. National Library of Medicine.	MEDLINE	Tjon-Kon-Fat RI Bensdorp AJ Bossuyt PM Koks C Oosterhuis GJ Hoek A Hompes P Broekmans FJ Verhoeve HR de Bruin JP van Golde R Repping S Cohlen BJ Lambers MD van Bommel PF Slappendel E Perquin D Smeenk J Pelinck MJ Gianotten J Hoozemans DA Maas JW Groen H Eijkemans MJ van der Veen F Mol BW van Wely M		Tjon-Kon-Fat, R I Bensdorp, A J Bossuyt, P M M Koks, C Oosterhuis, G J E Hoek, A Hompes, P Broekmans, F J Verhoeve, H R de Bruin, J P van Golde, R Repping, S Cohlen, B J Lambers, M D A van Bommel, P F Slappendel, E Perquin, D Smeenk, J Pelinck, M J Gianotten, J Hoozemans, D A Maas, J W M Groen, H Eijkemans, M J C van der Veen, F Mol, B W J van Wely, M	Tjon-Kon-Fat, R I. Centre for Reproductive Medicine, Academic Medical Centre, University of Amsterdam, Amsterdam, The Netherlands. Bensdorp, A J. Centre for Reproductive Medicine, Academic Medical Centre, University of Amsterdam, Amsterdam, The Netherlands. Bossuyt, P M M. Department of Clinical Epidemiology, Biostatistics and Bioinformatics, Academic Medical Centre, University of Amsterdam, Amst…	Human reproduction (Oxford, England)	Journal available in: Print-Electronic Citation processed from: Internet	hrp, 8701199	Hum Reprod	Index Medicus	England	cost-effectiveness; in vitro fertilization; intrauterine insemination; modified natural cycle; single embryo transfer	STUDY QUESTION: What is the cost-effectiveness of in vitro fertilization (IVF) with conventional ovarian stimulation, single embryo transfer (SET) and subsequent cryocycles or IVF in a modified natural cycle (MNC) compared with intrauterine insemination with controlled ovarian hyperstimulation (IUI-COH) as a first-line treatment in couples with unexplained subfertility and an unfavourable prognos…	1460-2350	0268-1161	https://dx.doi.org/10.1093/humrep/dev193	Journal Article Randomized Controlled Trial Research Support, Non-U.S. Gov't	dev193 [pii] 10.1093/humrep/dev193 [doi]	ppublish	2015/03/12 [received] 2015/07/13 [accepted]	English		20150812	2015 Oct	2015/08/14 06:00	2016/07/28 06:00	2015/08/14 06:00	2015	20150919	20201215	Click here for full text options	30	2331-9			10			20160727	Adult Cost-Benefit Analysis Cryopreservation *Embryo Transfer/ec [Economics] Embryo Transfer/mt [Methods] Female Fertilization *Fertilization in Vitro/ec [Economics] *Fertilization in Vitro/mt [Methods] Humans Infertility, Male/th [Therapy] *Insemination, Artificial/ec [Economics] Insemination, Artificial/mt [Methods] Male Models, Economic Netherlands *Ovulation Induction/ec [Economics] Ovulation…
151	Ovid Technologies	Ovid MEDLINE(R)	26157032	Absence of sperm RNA elements correlates with idiopathic male infertility.	Science Translational Medicine. 7(295):295re6, 2015 Jul 08.	Sci Transl Med. 7(295):295re6, 2015 Jul 08.	1	From MEDLINE, a database of the U.S. National Library of Medicine.	MEDLINE	Jodar M Sendler E Moskovtsev SI Librach CL Goodrich R Swanson S Hauser R Diamond MP Krawetz SA		Jodar, Meritxell Sendler, Edward Moskovtsev, Sergey I Librach, Clifford L Goodrich, Robert Swanson, Sonja Hauser, Russ Diamond, Michael P Krawetz, Stephen A	Jodar, Meritxell. Department of Obstetrics and Gynecology, Wayne State University, Detroit, MI 48201, USA. Center for Molecular Medicine and Genetics, Wayne State University, Detroit, MI 48201, USA. Sendler, Edward. Department of Obstetrics and Gynecology, Wayne State University, Detroit, MI 48201, USA. Center for Molecular Medicine and Genetics, Wayne State University, Detroit, MI 48201, USA. Mo…	Science translational medicine	Journal available in: Print Citation processed from: Internet	101505086	Sci Transl Med	Index Medicus	United States		Semen parameters are typically used to diagnose male infertility and specify clinical interventions. In idiopathic infertile couples, an unknown male factor could be the cause of infertility even when the semen parameters are normal. Next-generation sequencing of spermatozoal RNAs can provide an objective measure of the paternal contribution and may help guide the care of these couples. We assess…	1946-6242	1946-6234	https://dx.doi.org/10.1126/scitranslmed.aab1287	Journal Article Research Support, N.I.H., Extramural Research Support, Non-U.S. Gov't	7/295/295re6 [pii] 10.1126/scitranslmed.aab1287 [doi] PMC4721635 [pmc] NIHMS745753 [mid]	ppublish		English	Hum Reprod. 2007 Jun;22(6):1506-12 PMID: 17376819 [https://www.ncbi.nlm.nih.gov/pubmed/17376819] Hum Mol Genet. 2007 Apr 1;16(7):763-73 PMID: 17327269 [https://www.ncbi.nlm.nih.gov/pubmed/17327269] Behav Res Methods. 2007 May;39(2):175-91 PMID: 17695343 [https://www.ncbi.nlm.nih.gov/pubmed/17695343] Hum Reprod. 2008 Apr;23(4):783-91 PMID: 18281682 [https://www.ncbi.nlm.nih.gov/pubmed/18281682] Ge…		2015 Jul 08	2015/07/15 06:00	2016/05/11 06:00	2015/07/10 06:00	2015	20181113	20201215	Click here for full text options	7	295re6			295	https://www.ncbi.nlm.nih.gov/pmc/articles/PMC4721635		20160510	Adult Female Humans *Infertility, Male/ge [Genetics] Male Pregnancy Pregnancy Rate *RNA/ge [Genetics] Reproductive Techniques, Assisted *Spermatozoa/me [Metabolism]	Comment in: Sci Transl Med. 2016 Aug 24;8(353):353tc1; PMID: 27559097 [https://www.ncbi.nlm.nih.gov/pubmed/27559097]
152	Ovid Technologies	Ovid MEDLINE(R)	26096032	Letter: IVF and intrauterine insemination cannot be compared.	Reproductive Biomedicine Online. 31(2):246-7, 2015 Aug.	Reprod Biomed Online. 31(2):246-7, 2015 Aug.	1	From MEDLINE, a database of the U.S. National Library of Medicine.	MEDLINE	Bahadur G Homburg R Ilahibuccus A Al-Habib A Okolo S		Bahadur, G Homburg, R Ilahibuccus, A Al-Habib, A Okolo, S	Bahadur, G. Reproductive Medicine Unit, North Middlesex University Hospital, London, UK; Homerton Fertility Centre, Homerton University Hospital, London, UK.. Electronic address: bahadur.g@gmail.com. Homburg, R. Homerton Fertility Centre, Homerton University Hospital, London, UK. Ilahibuccus, A. Reproductive Medicine Unit, North Middlesex University Hospital, London, UK. Al-Habib, A. Reproductive…	Reproductive biomedicine online	Journal available in: Print-Electronic Citation processed from: Internet	101122473	Reprod Biomed Online	Index Medicus	Netherlands			1472-6491	1472-6483	https://dx.doi.org/10.1016/j.rbmo.2015.04.009	Letter Comment	S1472-6483(15)00201-1 [pii] 10.1016/j.rbmo.2015.04.009 [doi]	ppublish	2015/02/19 [received] 2015/04/29 [accepted]	English		20150508	2015 Aug	2015/06/23 06:00	2016/01/13 06:00	2015/06/23 06:00	2015	20181202	20201215	Click here for full text options	31	246-7		S1472-6483(15)00201-1	2			20160112	Female *Fertilization in Vitro/mt [Methods] Humans *Infertility/th [Therapy] *Infertility, Male/th [Therapy] Male *Ovulation Induction/mt [Methods] Pregnancy	Comment on: Reprod Biomed Online. 2015 Feb;30(2):128-36; PMID: 25498596 [https://www.ncbi.nlm.nih.gov/pubmed/25498596]Comment in: Reprod Biomed Online. 2015 Aug;31(2):248-9; PMID: 26096030 [https://www.ncbi.nlm.nih.gov/pubmed/26096030]
153	Ovid Technologies	Ovid MEDLINE(R)	26096030	Response: IVF and intrauterine insemination cannot be compared.	Reproductive Biomedicine Online. 31(2):248-9, 2015 Aug.	Reprod Biomed Online. 31(2):248-9, 2015 Aug.	1	From MEDLINE, a database of the U.S. National Library of Medicine.	MEDLINE	Dahan MH Huang LN Tan J Hitkari J		Dahan, Michael H Huang, Lina N Tan, Justin Hitkari, Jason	Dahan, Michael H. Department of Obstetrics and Gynecology; McGill University; Montreal, Canada.. Electronic address: dahanhaim@hotmail.com. Huang, Lina N. Department of Obstetrics and Gynecology; McGill University; Montreal, Canada. Tan, Justin. McGill Medical School; Montreal, Canada. Hitkari, Jason. Olive Fertility Centre; Vancouver, Canada.	Reproductive biomedicine online	Journal available in: Print-Electronic Citation processed from: Internet	101122473	Reprod Biomed Online	Index Medicus	Netherlands			1472-6491	1472-6483	https://dx.doi.org/10.1016/j.rbmo.2015.04.007	Letter Comment	S1472-6483(15)00199-6 [pii] 10.1016/j.rbmo.2015.04.007 [doi]	ppublish	2015/03/24 [received] 2015/04/29 [accepted]	English		20150505	2015 Aug	2015/06/23 06:00	2016/01/13 06:00	2015/06/23 06:00	2015	20181202	20201215	Click here for full text options	31	248-9		S1472-6483(15)00199-6	2			20160112	Female *Fertilization in Vitro/mt [Methods] Humans *Infertility/th [Therapy] *Infertility, Male/th [Therapy] Male *Ovulation Induction/mt [Methods] Pregnancy	Comment on: Reprod Biomed Online. 2015 Feb;30(2):128-36; PMID: 25498596 [https://www.ncbi.nlm.nih.gov/pubmed/25498596]Comment on: Reprod Biomed Online. 2015 Aug;31(2):246-7; PMID: 26096032 [https://www.ncbi.nlm.nih.gov/pubmed/26096032]
154	Ovid Technologies	Ovid MEDLINE(R)	26094533	Effectiveness of laparoscopic surgeries in treating infertility related to endometriosis.	Annals of Agricultural & Environmental Medicine. 22(2):329-31, 2015.	Ann Agric Environ Med. 22(2):329-31, 2015.	1	From MEDLINE, a database of the U.S. National Library of Medicine.	MEDLINE	Slabuszewska-Jozwiak A Ciebiera M Baran A Jakiel G		Slabuszewska-Jozwiak, Aneta Ciebiera, Michal Baran, Arkadiusz Jakiel, Grzegorz	Slabuszewska-Jozwiak, Aneta. I Department of Obstetrics and Gynaecology, Medical Centre of Postgraduate Education, Warsaw, Poland. Ciebiera, Michal. I Department of Obstetrics and Gynaecology, Medical Centre of Postgraduate Education, Warsaw, Poland. Baran, Arkadiusz. I Department of Obstetrics and Gynaecology, Medical Centre of Postgraduate Education, Warsaw, Poland. Jakiel, Grzegorz. I Departme…	Annals of agricultural and environmental medicine : AAEM	Journal available in: Print Citation processed from: Internet	9500166	Ann Agric Environ Med	Index Medicus	Poland		INTRODUCTION: Endometriosis is defined as an illness caused by the presence of foci of endometrial tissue outside the uterine cavity. The illness is found in 5-10% of women at reproductive age. In the group of those suffering from endometriosis, the percentage of infertile women amounts to 50%. At higher stages of endometriosis clinical advancement, the suggested treatment is the application of a…	1898-2263	1232-1966	https://dx.doi.org/10.5604/12321966.1152089	Journal Article	1152089 [pii] 10.5604/12321966.1152089 [doi]	ppublish		English			2015	2015/06/23 06:00	2016/04/07 06:00	2015/06/23 06:00	2015	20150622	20201215	Click here for full text options	22	329-31			2			20160406	Adult *Endometriosis/co [Complications] Female Humans Infertility, Female/et [Etiology] *Infertility, Female/su [Surgery] *Laparoscopy Retrospective Studies Treatment Outcome Young Adult
155	Ovid Technologies	Ovid MEDLINE(R)	26049054	Infertility, fertility treatment, and risk of hypertension.	Fertility & Sterility. 104(2):391-7, 2015 Aug.	Fertil Steril. 104(2):391-7, 2015 Aug.	1	From MEDLINE, a database of the U.S. National Library of Medicine.	MEDLINE	Farland LV Grodstein F Srouji SS Forman JP Rich-Edwards J Chavarro JE Missmer SA		Farland, Leslie V Grodstein, Francine Srouji, Serene S Forman, John P Rich-Edwards, Janet Chavarro, Jorge E Missmer, Stacey A	Farland, Leslie V. Department of Epidemiology, Harvard School of Public Health, Boston, Massachusetts. Electronic address: lfarland@hsph.harvard.edu. Grodstein, Francine. Department of Epidemiology, Harvard School of Public Health, Boston, Massachusetts; Channing Division of Network Medicine, Brigham and Women's Hospital, Boston, Massachusetts. Srouji, Serene S. Department of Obstetrics, Gynecolo…	Fertility and sterility	Journal available in: Print-Electronic Citation processed from: Internet	evf, 0372772	Fertil Steril	Index Medicus	United States	Assisted reproduction; IUI; IVF/ICSI outcome; epidemiology; infertility	OBJECTIVE: To evaluate the association between infertility and fertility treatments on subsequent risk of hypertension. DESIGN: Cohort study. SETTING: Not applicable. PATIENT(S): A total of 116,430 female nurses, followed from 1993 to June 2011, as part of the Nurses' Health Study II cohort. INTERVENTION(S): None. MAIN OUTCOME MEASURE(S): Self-reported, physician-diagnosed hypertension. RESULT(S)…	1556-5653	0015-0282	https://dx.doi.org/10.1016/j.fertnstert.2015.04.043	Journal Article Research Support, N.I.H., Extramural	S0015-0282(15)00332-5 [pii] 10.1016/j.fertnstert.2015.04.043 [doi] PMC4522333 [pmc] NIHMS689060 [mid]	ppublish	2015/02/06 [received] 2015/04/07 [revised] 2015/04/24 [accepted]	English	Fertil Steril. 2006 Apr;85(4):876-81 PMID: 16580368 [https://www.ncbi.nlm.nih.gov/pubmed/16580368] Fertil Steril. 2005 Jul;84(1):221-3 PMID: 16009188 [https://www.ncbi.nlm.nih.gov/pubmed/16009188] Fertil Steril. 2009 May;91(5):1636-41 PMID: 18177865 [https://www.ncbi.nlm.nih.gov/pubmed/18177865] Aust N Z J Public Health. 2009 Dec;33(6):507-14 PMID: 20078566 [https://www.ncbi.nlm.nih.gov/pubmed/20…	20150611	2015 Aug	2015/06/07 06:00	2015/12/30 06:00	2015/06/07 06:00	2015	20181113	20201215	Click here for full text options	104	391-7		S0015-0282(15)00332-5	2	https://www.ncbi.nlm.nih.gov/pmc/articles/PMC4522333		20151229	Adult Cohort Studies Female Follow-Up Studies Humans *Hypertension/di [Diagnosis] *Hypertension/ep [Epidemiology] *Infertility, Female/di [Diagnosis] *Infertility, Female/ep [Epidemiology] Infertility, Female/th [Therapy] Middle Aged Pregnancy Prospective Studies Reproductive Techniques, Assisted/ae [Adverse Effects] *Reproductive Techniques, Assisted/td [Trends]
156	Ovid Technologies	Ovid MEDLINE(R)	25970955	Pregnancy and recurrence rates in infertile patients operated for ovarian endometriosis.	Revista Medico-Chirurgicala a Societatii de Medici Si Naturalisti Din Iasi. 119(1):127-34, 2015 Jan-Mar.	Rev Med Chir Soc Med Nat Iasi. 119(1):127-34, 2015 Jan-Mar.	1	From MEDLINE, a database of the U.S. National Library of Medicine.	MEDLINE	Lutuc MH Nemescu D Onofriescu A Tarnovanu M Moscalu M Onofriescu M		Lutuc, Monica Holicov Nemescu, D Onofriescu, Alina Tarnovanu, Mihaela Moscalu, Mihaela Onofriescu, M		Revista medico-chirurgicala a Societatii de Medici si Naturalisti din Iasi	Journal available in: Print Citation processed from: Print	shp, 0413735	Rev Med Chir Soc Med Nat Iasi	Index Medicus	Romania		AIM: The study deals with the preoperative ultrasound diagnosis of ovarian endometriosis, postoperative ultrasound reassessment, laparoscopic surgical resolution of ovarian endometriosis, estimation of recurrence risk 12 months after surgery by ultrasound, reappearance of clinical symptoms (such as pain) or second-look laparoscopy, and pregnancy rate 2 years after surgery. MATERIAL AND METHODS: 1…		0048-7848		Comparative Study Journal Article		ppublish		English			2015 Jan-Mar	2015/05/15 06:00	2015/06/18 06:00	2015/05/15 06:00	2015	20150514	20201215	Click here for full text options	119	127-34			1		0048-7848	20150617	Adult Endometriosis/su [Surgery] Female Fertilization in Vitro/mt [Methods] *Fertilization in Vitro Humans *Infertility, Female/th [Therapy] Ovarian Diseases/su [Surgery] Ovulation Induction/mt [Methods] *Ovulation Induction Pregnancy *Pregnancy Rate Prognosis Retrospective Studies Treatment Outcome
157	Ovid Technologies	Ovid MEDLINE(R)	25900905	Cost-effectiveness of assisted conception for male subfertility.	Reproductive Biomedicine Online. 30(6):659-66, 2015 Jun.	Reprod Biomed Online. 30(6):659-66, 2015 Jun.	1	From MEDLINE, a database of the U.S. National Library of Medicine.	MEDLINE	Moolenaar LM Cissen M de Bruin JP Hompes PG Repping S van der Veen F Mol BW		Moolenaar, Lobke M Cissen, Maarje de Bruin, Jan Peter Hompes, Peter G A Repping, Sjoerd van der Veen, Fulco Mol, Ben Willem J	Moolenaar, Lobke M. Department of Gynaecology and Obstetrics, Academic Medical Center, Meibergdreef 91105 AZ, Amsterdam, Netherlands; Department of Obstetrics and Gynaecology, Vrije Universiteit Medical Center, Amsterdam, Netherlands; Department of Obstetrics and Gynaecology, Erasmus MC, Rotterdam, Netherlands. Electronic address: lmmoolenaar@hotmail.com. Cissen, Maarje. Department of Obstetrics …	Reproductive biomedicine online	Journal available in: Print-Electronic Citation processed from: Internet	101122473	Reprod Biomed Online	Index Medicus	Netherlands	cost-effectiveness; in vitro fertilization; intracytoplasmic sperm injection; intrauterine insemination; male subfertility	Intrauterine insemination (IUI), with or without ovarian stimulation, IVF and intracytoplasmatic sperm injection (ICSI) are frequently used treatments for couples with male subfertility. No consensus has been reached on specific cut-off values for semen parameters, at which IVF would be advocated over IUI and ICSI over IVF. The aim of this study was to evaluate the cost-effectiveness of intervent…	1472-6491	1472-6483	https://dx.doi.org/10.1016/j.rbmo.2015.02.006	Journal Article	S1472-6483(15)00093-0 [pii] 10.1016/j.rbmo.2015.02.006 [doi]	ppublish	2014/06/23 [received] 2015/02/11 [revised] 2015/02/12 [accepted]	English		20150224	2015 Jun	2015/04/23 06:00	2016/04/12 06:00	2015/04/23 06:00	2015	20150606	20201215	Click here for full text options	30	659-66		S1472-6483(15)00093-0	6			20160411	Adult Cohort Studies *Cost-Benefit Analysis Female Humans *Infertility, Male/ec [Economics] Male Ovulation Induction *Reproductive Techniques, Assisted
158	Ovid Technologies	Ovid MEDLINE(R)	25822387	Evaluation and treatment of infertility.	American Family Physician. 91(5):308-14, 2015 Mar 01.	Am Fam Physician. 91(5):308-14, 2015 Mar 01.	1	From MEDLINE, a database of the U.S. National Library of Medicine.	MEDLINE	Lindsay TJ Vitrikas KR		Lindsay, Tammy J Vitrikas, Kristen R	Lindsay, Tammy J. Saint Louis University Family Medicine Residency, Belleville, IL, USA. Vitrikas, Kristen R. David Grant Medical Center Family Medicine Residency, Travis Air Force Base, CA, USA.	American family physician	Journal available in: Print Citation processed from: Internet	3bt, 1272646	Am Fam Physician	Core Clinical Journals (AIM) Index Medicus	United States		Infertility is defined as the inability to achieve pregnancy after one year of regular, unprotected intercourse. Evaluation may be initiated sooner in patients who have risk factors for infertility or if the female partner is older than 35 years. Causes of infertility include male factors, ovulatory dysfunction, uterine abnormalities, tubal obstruction, peritoneal factors, or cervical factors. A …	1532-0650	0002-838X		Journal Article	d11839 [pii]	ppublish		English			2015 Mar 01	2015/03/31 06:00	2016/06/03 06:00	2015/03/31 06:00	2015	20171018	20201215	Click here for full text options	91	308-14			5			20160602	Alcohol Drinking/ae [Adverse Effects] Body Mass Index Female Health Behavior Humans Hysterosalpingography/mt [Methods] Hysterosalpingography/st [Standards] Infertility, Female/di [Diagnosis] Infertility, Female/et [Etiology] Infertility, Female/pc [Prevention & Control] Infertility, Female/th [Therapy] *Infertility, Female Infertility, Male/di [Diagnosis] Infertility, Male/et [Etiology] Infertili…	Summary for Patients in: Am Fam Physician. 2015 Mar 1;91(5):Online; PMID: 25822395 [https://www.ncbi.nlm.nih.gov/pubmed/25822395]Erratum in: Am Fam Physician. 2015 Sep 15;92 (6):437; PMID: 26371726 [https://www.ncbi.nlm.nih.gov/pubmed/26371726]Comment in: Am Fam Physician. 2015 Oct 15;92 (8):668; PMID: 26554406 [https://www.ncbi.nlm.nih.gov/pubmed/26554406]
159	Ovid Technologies	Ovid MEDLINE(R)	25788568	Total motile sperm count: a better indicator for the severity of male factor infertility than the WHO sperm classification system.	Human Reproduction. 30(5):1110-21, 2015 May.	Hum Reprod. 30(5):1110-21, 2015 May.	1	From MEDLINE, a database of the U.S. National Library of Medicine.	MEDLINE	Hamilton JA Cissen M Brandes M Smeenk JM de Bruin JP Kremer JA Nelen WL Hamilton CJ		Hamilton, J A M Cissen, M Brandes, M Smeenk, J M J de Bruin, J P Kremer, J A M Nelen, W L D M Hamilton, C J C M	Hamilton, J A M. Jeroen Bosch Hospital, 's-Hertogenbosch, The Netherlands jozefienhamilton@gmail.com. Cissen, M. Jeroen Bosch Hospital, 's-Hertogenbosch, The Netherlands. Brandes, M. Radboud University Medical Center, Nijmegen, The Netherlands. Smeenk, J M J. St. Elisabeth Hospital, Tilburg, The Netherlands. de Bruin, J P. Jeroen Bosch Hospital, 's-Hertogenbosch, The Netherlands. Kremer, J A M. R…	Human reproduction (Oxford, England)	Journal available in: Print-Electronic Citation processed from: Internet	hrp, 8701199	Hum Reprod	Index Medicus	England	World health organization criteria; male subfertility; semen analysis; spontaneous ongoing pregnancy rate; total motile sperm count	STUDY QUESTION: Does the prewash total motile sperm count (TMSC) have a better predictive value for spontaneous ongoing pregnancy (SOP) than the World Health Organization (WHO) classification system? SUMMARY ANSWER: The prewash TMSC shows a better correlation with the spontaneous ongoing pregnancy rate (SOPR) than the WHO 2010 classification system. WHAT IS KNOWN ALREADY: According to the WHO cla…	1460-2350	0268-1161	https://dx.doi.org/10.1093/humrep/dev058	Journal Article	dev058 [pii] 10.1093/humrep/dev058 [doi]	ppublish	2014/11/16 [received] 2015/02/20 [accepted]	English		20150318	2015 May	2015/03/20 06:00	2016/01/21 06:00	2015/03/20 06:00	2015	20150417	20201215	Click here for full text options	30	1110-21			5			20160120	Adult Female Humans *Infertility, Male/cl [Classification] *Infertility, Male/di [Diagnosis] Longitudinal Studies Male Prognosis Reproducibility of Results Semen Analysis Severity of Illness Index *Sperm Count *Sperm Motility Spermatozoa World Health Organization
160	Ovid Technologies	Ovid MEDLINE(R)	25684000	Minimal stimulation using gonadotropin combined with clomiphene citrate or letrozole for intrauterine insemination.	Yonsei Medical Journal. 56(2):490-6, 2015 Mar.	Yonsei Med J. 56(2):490-6, 2015 Mar.	1	From MEDLINE, a database of the U.S. National Library of Medicine.	MEDLINE	Yun BH Chon SJ Park JH Seo SK Cho S Choi YS Kim SH Lee BS		Yun, Bo Hyon Chon, Seung Joo Park, Joo Hyun Seo, Seok Kyo Cho, SiHyun Choi, Young Sik Kim, Seok Hyun Lee, Byung Seok	Yun, Bo Hyon. Department of Obstetrics and Gynecology, Severance Hospital, Yonsei University College of Medicine, Seoul, Korea.; Institute of Women's Life Medical Science, Yonsei University College of Medicine, Seoul, Korea. Chon, Seung Joo. Department of Obstetrics and Gynecology, Severance Hospital, Yonsei University College of Medicine, Seoul, Korea.; Institute of Women's Life Medical Science,…	Yonsei medical journal	Journal available in: Print Citation processed from: Internet	xrr, 0414003	Yonsei Med J	Index Medicus	Korea (South)	Intrauterine insemination; clomiphene citrate; gonadotropin; letrozole; minimal stimulation	PURPOSE: To evaluate the efficacy of minimal stimulation using discretely administered gonadotropin combined with clomiphene citrate (CC) or letrozole (LTZ) for intrauterine insemination (IUI) cycles. MATERIALS AND METHODS: Total 257 IUI cycles from 158 infertile couples were assessed. A CC dose of 100 mg/day (n=126 cycles) or a LTZ dose of 5 mg/day (n=131 cycles) was administered on days 3-5 of …	1976-2437	0513-5796	https://dx.doi.org/10.3349/ymj.2015.56.2.490	Evaluation Study Journal Article Research Support, Non-U.S. Gov't	201503490 [pii] 10.3349/ymj.2015.56.2.490 [doi] PMC4329363 [pmc]	ppublish		English	J Obstet Gynaecol Res. 2002 Dec;28(6):295-9 PMID: 12512925 [https://www.ncbi.nlm.nih.gov/pubmed/12512925] Hum Reprod. 2003 May;18(5):903-7 PMID: 12721159 [https://www.ncbi.nlm.nih.gov/pubmed/12721159] Fertil Steril. 2005 Mar;83(3):671-83 PMID: 15749497 [https://www.ncbi.nlm.nih.gov/pubmed/15749497] Hum Reprod. 1993 Jan;8(1):56-9 PMID: 8458927 [https://www.ncbi.nlm.nih.gov/pubmed/8458927] Fertil S…		2015 Mar	2015/02/17 06:00	2015/07/07 06:00	2015/02/17 06:00	2015	20191210	20201215	Click here for full text options	56	490-6			2	https://www.ncbi.nlm.nih.gov/pmc/articles/PMC4329363		20150706	Adult Aromatase Inhibitors/ad [Administration & Dosage] *Clomiphene/ad [Administration & Dosage] Clomiphene/tu [Therapeutic Use] Drug Administration Schedule Drug Combinations Female Fertility Agents, Female/ad [Administration & Dosage] Fertility Agents, Female/tu [Therapeutic Use] Fertilization in Vitro *Gonadotropins/ad [Administration & Dosage] Humans *Infertility, Female/dt [Drug Therapy] *In…
161	Ovid Technologies	Ovid MEDLINE(R)	25576320	Prevention of multiple pregnancies in couples with unexplained or mild male subfertility: randomised controlled trial of in vitro fertilisation with single embryo transfer or in vitro fertilisation in modified natural cycle compared with intrauterine insemination with controlled ovarian hyperstimulation.	BMJ. 350:g7771, 2015 Jan 09.	BMJ. 350:g7771, 2015 Jan 09.	1	From MEDLINE, a database of the U.S. National Library of Medicine.	MEDLINE	Bensdorp AJ Tjon-Kon-Fat RI Bossuyt PM Koks CA Oosterhuis GJ Hoek A Hompes PG Broekmans FJ Verhoeve HR de Bruin JP van Golde R Repping S Cohlen BJ Lambers MD van Bommel PF Slappendel E Perquin D Smeenk JM Pelinck MJ Gianotten J Hoozemans DA Maas JW Eijkemans MJ van der Veen F Mol BW van Wely M		Bensdorp, A J Tjon-Kon-Fat, R I Bossuyt, P M M Koks, C A M Oosterhuis, G J E Hoek, A Hompes, P G A Broekmans, F J M Verhoeve, H R de Bruin, J P van Golde, R Repping, S Cohlen, B J Lambers, M D A van Bommel, P F Slappendel, E Perquin, D Smeenk, J M Pelinck, M J Gianotten, J Hoozemans, D A Maas, J W M Eijkemans, M J C van der Veen, F Mol, B W J van Wely, M	Bensdorp, A J. Centre for Reproductive Medicine, Academic Medical Centre, University of Amsterdam, 1100 DD Amsterdam, Netherlands. Tjon-Kon-Fat, R I. Centre for Reproductive Medicine, Academic Medical Centre, University of Amsterdam, 1100 DD Amsterdam, Netherlands. Bossuyt, P M M. Department of Clinical Epidemiology, Biostatistics and Bioinformatics, Academic Medical Centre, University of Amsterd…	BMJ (Clinical research ed.)	Journal available in: Electronic Citation processed from: Internet	8900488, bmj, 101090866	BMJ	Core Clinical Journals (AIM) Index Medicus	England		OBJECTIVES: To compare the effectiveness of in vitro fertilisation with single embryo transfer or in vitro fertilisation in a modified natural cycle with that of intrauterine insemination with controlled ovarian hyperstimulation in terms of a healthy child. DESIGN: Multicentre, open label, three arm, parallel group, randomised controlled non-inferiority trial. SETTING: 17 centres in the Netherlan…	1756-1833	0959-8138	https://dx.doi.org/10.1136/bmj.g7771	Journal Article Multicenter Study Randomized Controlled Trial Research Support, Non-U.S. Gov't	PMC4288434 [pmc] 10.1136/bmj.g7771 [doi]	epublish		English	Lancet. 2000 Jan 1;355(9197):13-8 PMID: 10615885 [https://www.ncbi.nlm.nih.gov/pubmed/10615885] Hum Reprod. 2014 Jul;29(7):1536-51 PMID: 24795090 [https://www.ncbi.nlm.nih.gov/pubmed/24795090] N Engl J Med. 2000 Jul 6;343(1):2-7 PMID: 10882762 [https://www.ncbi.nlm.nih.gov/pubmed/10882762] Lancet. 2002 Jul 13;360(9327):151-9 PMID: 12126838 [https://www.ncbi.nlm.nih.gov/pubmed/12126838] Hum Reprod…	20150109	2015 Jan 09	2015/01/13 06:00	2015/03/18 06:00	2015/01/11 06:00	2015	20181113	20201215	Click here for full text options	350	g7771				https://www.ncbi.nlm.nih.gov/pmc/articles/PMC4288434		20150317	Adolescent Adult *Embryo Transfer/mt [Methods] Female *Fertilization in Vitro/mt [Methods] Follow-Up Studies Humans *Infertility, Male *Insemination, Artificial/mt [Methods] Male Netherlands Pregnancy Pregnancy Outcome *Pregnancy, Multiple/sn [Statistics & Numerical Data] *Single Embryo Transfer Young Adult	Comment in: BMJ. 2015;350:g7843; PMID: 25576321 [https://www.ncbi.nlm.nih.gov/pubmed/25576321]
162	Ovid Technologies	Ovid MEDLINE(R)	25186501	Serum tumor necrosis factor-alpha, interleukin-6, monocyte chemotactic protein-1 and paraoxonase-1 profiles in women with endometriosis, PCOS, or unexplained infertility.	Journal of Assisted Reproduction & Genetics. 31(11):1445-51, 2014 Nov.	J Assist Reprod Genet. 31(11):1445-51, 2014 Nov.	1	From MEDLINE, a database of the U.S. National Library of Medicine.	MEDLINE	Younis A Hawkins K Mahini H Butler W Garelnabi M		Younis, Abdelmoneim Hawkins, Kristina Mahini, Halleh Butler, William Garelnabi, Mahdi	Younis, Abdelmoneim. Department of Obstetrics and Gynecology, Mercer University School of Medicine, Central Georgia Fertility Institute Macon, 4075 Elnora Dr., Macon, GA, 31210, USA, moneims@gmail.com.	Journal of assisted reproduction and genetics	Journal available in: Print-Electronic Citation processed from: Internet	bgi, 9206495	J Assist Reprod Genet	Index Medicus	Netherlands		OBJECTIVE: To investigate the serum levels of tumor necrosis factor-alpha (TNF-alpha), interleukin-6 (IL-6), monocyte chemotactic protein-1 (MCP-1), and Paraoxonase-1 (PON-1) during fertility treatment of women with endometriosis (Endo), PCOS or unexplained infertility (Unexpl). METHODS: Thirty-six patients with Endo, PCOS or Unexpl undergoing controlled ovarian stimulation for IVF or IUI were co…	1573-7330	1058-0468	https://dx.doi.org/10.1007/s10815-014-0237-9	Journal Article Research Support, Non-U.S. Gov't	10.1007/s10815-014-0237-9 [doi] PMC4389928 [pmc]	ppublish	2013/12/04 [received] 2014/04/08 [accepted]	English	Fertil Steril. 2012 Jan;97(1):7-12 PMID: 22192135 [https://www.ncbi.nlm.nih.gov/pubmed/22192135] Reprod Biomed Online. 2012 Jun;24(6):591-602 PMID: 22503948 [https://www.ncbi.nlm.nih.gov/pubmed/22503948] Fertil Steril. 2001 Nov;76(5):923-8 PMID: 11704112 [https://www.ncbi.nlm.nih.gov/pubmed/11704112] Hum Reprod. 2006 May;21(5):1260-5 PMID: 16439507 [https://www.ncbi.nlm.nih.gov/pubmed/16439507] F…	20140904	2014 Nov	2014/09/05 06:00	2015/10/24 06:00	2014/09/05 06:00	2014	20211021	20211026	Click here for full text options	31	1445-51			11	https://www.ncbi.nlm.nih.gov/pmc/articles/PMC4389928		20151023	Adult *Aryldialkylphosphatase/bl [Blood] Biomarkers/bl [Blood] *Chemokine CCL2/bl [Blood] *Endometriosis/me [Metabolism] Female Gonadotropins/pd [Pharmacology] Humans *Infertility, Female/me [Metabolism] *Interleukin-6/me [Metabolism] Ovulation Induction *Polycystic Ovary Syndrome/me [Metabolism] Pregnancy Pregnancy Outcome *Tumor Necrosis Factor-alpha/bl [Blood]
163	Ovid Technologies	Ovid MEDLINE(R)	25073983	The importance of the one carbon cycle nutritional support in human male fertility: a preliminary clinical report.	Reproductive Biology & Endocrinology. 12:71, 2014 Jul 29.	Reprod Biol Endocrinol. 12:71, 2014 Jul 29.	1	From MEDLINE, a database of the U.S. National Library of Medicine.	MEDLINE	Dattilo M Cornet D Amar E Cohen M Menezo Y		Dattilo, Maurizio Cornet, Dominique Amar, Edouard Cohen, Marc Menezo, Yves	Dattilo, Maurizio. Parthenogen, Via F, Pelli 1, Lugano 6900, Switzerland. maurizio.dattilo@parthenogen.ch.	Reproductive biology and endocrinology : RB&E	Journal available in: Electronic Citation processed from: Internet	101153627	Reprod Biol Endocrinol	Index Medicus	England		BACKGROUND: Sperm chromatin structure is often impaired; mainly due to oxidative damage. Antioxidant treatments do not consistently produce fertility improvements and, when given at high doses, they might block essential oxidative processes such as chromatin compaction. This study was intended to assess the effect on male sub-fertility of a pure one carbon cycle nutritional support without strong…	1477-7827	1477-7827	https://dx.doi.org/10.1186/1477-7827-12-71	Clinical Trial Comparative Study Journal Article	1477-7827-12-71 [pii] 10.1186/1477-7827-12-71 [doi] PMC4119238 [pmc]	epublish	2014/05/12 [received] 2014/07/23 [accepted]	English	Trends Pharmacol Sci. 2013 Aug;34(8):430-6 PMID: 23806765 [https://www.ncbi.nlm.nih.gov/pubmed/23806765] Hum Reprod. 2006 Jul;21(7):1725-33 PMID: 16556671 [https://www.ncbi.nlm.nih.gov/pubmed/16556671] Urology. 2010 Dec;76(6):1380-6 PMID: 20573380 [https://www.ncbi.nlm.nih.gov/pubmed/20573380] J Assist Reprod Genet. 2013 Apr;30(4):593-9 PMID: 23435530 [https://www.ncbi.nlm.nih.gov/pubmed/23435530…	20140729	2014 Jul 29	2014/07/31 06:00	2015/03/31 06:00	2014/07/31 06:00	2014	20211021	20211026	Click here for full text options	12	71				https://www.ncbi.nlm.nih.gov/pmc/articles/PMC4119238		20150330	Acetylcysteine/ad [Administration & Dosage] Acetylcysteine/tu [Therapeutic Use] Adult Birth Rate *Dietary Supplements Embryo Implantation Family Characteristics Female Fertilization in Vitro Fruit/ch [Chemistry] *Homocysteine/me [Metabolism] Humans *Infertility, Male/dh [Diet Therapy] Infertility, Male/me [Metabolism] Insemination, Artificial, Homologous Male Middle Aged Opuntia/ch [Chemistry] Pl…
164	Ovid Technologies	Ovid MEDLINE(R)	24796764	A randomized clinical trial to determine optimal infertility treatment in older couples: the Forty and Over Treatment Trial (FORT-T).	Fertility & Sterility. 101(6):1574-81.e1-2, 2014 Jun.	Fertil Steril. 101(6):1574-81.e1-2, 2014 Jun.	1	From MEDLINE, a database of the U.S. National Library of Medicine.	MEDLINE	Goldman MB Thornton KL Ryley D Alper MM Fung JL Hornstein MD Reindollar RH		Goldman, Marlene B Thornton, Kim L Ryley, David Alper, Michael M Fung, June L Hornstein, Mark D Reindollar, Richard H	Goldman, Marlene B. Department of Obstetrics and Gynecology, Geisel School of Medicine at Dartmouth and Dartmouth-Hitchcock Medical Center, Lebanon, New Hampshire; Community and Family Medicine, Geisel School of Medicine at Dartmouth and Dartmouth-Hitchcock Medical Center, Lebanon, New Hampshire. Electronic address: marlene.b.goldman@dartmouth.edu. Thornton, Kim L. Boston IVF, Waltham, Massachuse…	Fertility and sterility	Journal available in: Print-Electronic Citation processed from: Internet	evf, 0372772	Fertil Steril	Index Medicus	United States	Advanced reproductive age; FORT-T Trial; clomiphene citrate; controlled ovarian hyperstimulation; follicle-stimulating hormone; intrauterine insemination (IUI); in vitro fertilization; unexplained infertility	OBJECTIVE: To determine the optimal infertility therapy for women at the end of their reproductive potential. DESIGN: Randomized clinical trial. SETTING: Academic medical centers and private infertility center in a state with mandated insurance coverage. PATIENT(S): Couples with >= 6 months of unexplained infertility; female partner aged 38-42 years. INTERVENTION(S): Randomized to treatment with …	1556-5653	0015-0282	https://dx.doi.org/10.1016/j.fertnstert.2014.03.012	Comparative Study Journal Article Multicenter Study Randomized Controlled Trial Research Support, N.I.H., Extramural	S0015-0282(14)00253-2 [pii] 10.1016/j.fertnstert.2014.03.012 [doi] PMC4106674 [pmc] NIHMS585167 [mid]	ppublish	2014/01/07 [received] 2014/03/05 [revised] 2014/03/05 [accepted]	English	N Engl J Med. 1999 Jan 21;340(3):177-83 PMID: 9895397 [https://www.ncbi.nlm.nih.gov/pubmed/9895397] Fertil Steril. 2012 Apr;97(4):813-8 PMID: 22463775 [https://www.ncbi.nlm.nih.gov/pubmed/22463775] Fertil Steril. 2013 Jan;99(1):44-46 PMID: 23095140 [https://www.ncbi.nlm.nih.gov/pubmed/23095140] Fertil Steril. 1998 Aug;70(2):207-13 PMID: 9696208 [https://www.ncbi.nlm.nih.gov/pubmed/9696208] Fertil…	20140430	2014 Jun	2014/05/07 06:00	2014/07/19 06:00	2014/05/07 06:00	2014	20211021	20211026	Click here for full text options	101	1574-81.e1-2		S0015-0282(14)00253-2	6	https://www.ncbi.nlm.nih.gov/pmc/articles/PMC4106674		20140718	Adult Age Factors Boston Clomiphene/ad [Administration & Dosage] Combined Modality Therapy Drug Administration Schedule Female *Fertility Fertility Agents, Female/ad [Administration & Dosage] Fertilization in Vitro Follicle Stimulating Hormone/ad [Administration & Dosage] Humans Infertility, Female/di [Diagnosis] Infertility, Female/pp [Physiopathology] *Infertility, Female/th [Therapy] Infertili…	Comment in: Fertil Steril. 2014 Jun;101(6):1586-7; PMID: 24794317 [https://www.ncbi.nlm.nih.gov/pubmed/24794317]
165	Ovid Technologies	Ovid MEDLINE(R)	24746739	Use of fertility treatment modalities in a large United States cohort of professional women.	Fertility & Sterility. 101(6):1705-10, 2014 Jun.	Fertil Steril. 101(6):1705-10, 2014 Jun.	1	From MEDLINE, a database of the U.S. National Library of Medicine.	MEDLINE	Farland LV Missmer SA Rich-Edwards J Chavarro JE Barbieri RL Grodstein F		Farland, Leslie V Missmer, Stacey A Rich-Edwards, Janet Chavarro, Jorge E Barbieri, Robert L Grodstein, Francine	Farland, Leslie V. Department of Epidemiology, Harvard School of Public Health, Boston, Massachusetts. Electronic address: lfarland@hsph.harvard.edu. Missmer, Stacey A. Department of Epidemiology, Harvard School of Public Health, Boston, Massachusetts; Channing Division of Network Medicine, Brigham and Women's Hospital, Harvard Medical School, Boston, Massachusetts; Department of Obstetrics, Gyne…	Fertility and sterility	Journal available in: Print-Electronic Citation processed from: Internet	evf, 0372772	Fertil Steril	Index Medicus	United States	Fertility treatment; IUI; IVF; clomiphene; gonadotropins	OBJECTIVE: To evaluate the use of fertility treatments among a large cohort of women in the United States. DESIGN: Cohort study. SETTING: Nurses' Health Study II. PATIENT(S): Ten thousand thirty-six women who reported having used fertility treatment on biennial questionnaires from 1993-2009. INTERVENTION(S): None. MAIN OUTCOME MEASURE(S): Data on patterns of treatment modality were collected via …	1556-5653	0015-0282	https://dx.doi.org/10.1016/j.fertnstert.2014.03.016	Journal Article Research Support, N.I.H., Extramural	S0015-0282(14)00257-X [pii] 10.1016/j.fertnstert.2014.03.016 [doi] PMC4041846 [pmc] NIHMS576105 [mid]	ppublish	2013/12/19 [received] 2014/02/21 [revised] 2014/03/11 [accepted]	English	Health Serv Res. 2007 Jun;42(3 Pt 1):971-89 PMID: 17489899 [https://www.ncbi.nlm.nih.gov/pubmed/17489899] Fertil Steril. 2013 Apr;99(5):1324-1331.e1 PMID: 23290741 [https://www.ncbi.nlm.nih.gov/pubmed/23290741] Fertil Steril. 2009 May;91(5):1630-5 PMID: 18539275 [https://www.ncbi.nlm.nih.gov/pubmed/18539275] N Engl J Med. 2002 Aug 29;347(9):661-6 PMID: 12200554 [https://www.ncbi.nlm.nih.gov/pubme…	20140418	2014 Jun	2014/04/22 06:00	2014/07/19 06:00	2014/04/22 06:00	2014	20211021	20211026	Click here for full text options	101	1705-10		S0015-0282(14)00257-X	6	https://www.ncbi.nlm.nih.gov/pmc/articles/PMC4041846		20140718	Adult Age Factors Clomiphene/tu [Therapeutic Use] Combined Modality Therapy Drug Utilization Review Female *Fertility Fertility Agents, Female/ec [Economics] *Fertility Agents, Female/tu [Therapeutic Use] Fertilization in Vitro/sn [Statistics & Numerical Data] Financing, Personal Gonadotropins/tu [Therapeutic Use] Health Care Surveys Humans Income Infertility, Female/di [Diagnosis] Infertility, F…
166	Ovid Technologies	Ovid MEDLINE(R)	24018235	Out-of-pocket fertility patient expense: data from a multicenter prospective infertility cohort.	Journal of Urology. 191(2):427-32, 2014 Feb.	J Urol. 191(2):427-32, 2014 Feb.	1	From MEDLINE, a database of the U.S. National Library of Medicine.	MEDLINE	Wu AK Odisho AY Washington SL 3rd Katz PP Smith JF		Wu, Alex K Odisho, Anobel Y Washington, Samuel L 3rd Katz, Patricia P Smith, James F	Wu, Alex K. Department of Urology, University of California-San Francisco, San Francisco, California. Odisho, Anobel Y. Department of Urology, University of California-San Francisco, San Francisco, California. Washington, Samuel L 3rd. Department of Urology, University of California-San Francisco, San Francisco, California. Katz, Patricia P. Department of Urology, University of California-San Fra…	The Journal of urology	Journal available in: Print-Electronic Citation processed from: Internet	kc7, 0376374	J Urol	Core Clinical Journals (AIM) Index Medicus	United States	ART; IUI; IVF; OOP; assisted; assisted reproductive technology; fertility; health care costs; intrauterine insemination; in vitro fertilization; out-of-pocket; ovary; reproductive techniques; testis	PURPOSE: The high costs of fertility care may deter couples from seeking care. Urologists often are asked about the costs of these treatments. To our knowledge previous studies have not addressed the direct out-of-pocket costs to couples. We characterized these expenses in patients seeking fertility care. MATERIALS AND METHODS: Couples were prospectively recruited from 8 community and academic re…	1527-3792	0022-5347	https://dx.doi.org/10.1016/j.juro.2013.08.083	Journal Article Multicenter Study Research Support, N.I.H., Extramural	S0022-5347(13)05330-5 [pii] 10.1016/j.juro.2013.08.083 [doi]	ppublish	2013/08/26 [accepted]	English		20130907	2014 Feb	2013/09/11 06:00	2014/04/15 06:00	2013/09/11 06:00	2014	20211021	20211026	Click here for full text options	191	427-32		S0022-5347(13)05330-5	2			20140414	Adult Cohort Studies *Cost of Illness Costs and Cost Analysis *Fees and Charges Female Fertilization in Vitro/ec [Economics] Humans *Infertility/ec [Economics] *Infertility/th [Therapy] Infertility, Female/ec [Economics] Infertility, Female/th [Therapy] Infertility, Male/ec [Economics] Infertility, Male/th [Therapy] Insurance Coverage/sn [Statistics & Numerical Data] Male Multivariate Analysis Pr…
[truncated: 90 more rows]
[truncated: 12 more columns]

## Sheet: Embase
Copyright (c) 2000-2022 Ovid Technologies, Inc.
ORN	VN	DB	UI	PM	ST	TI	SO	AU	AE	IN	AD	CP	PB	TJ	KW	UR	MH	OD	AB	NR	EC	IS	EN	DO	CD	LG	SL	SU	PT	EM	RD	DC	YR	SI	CR	FTURL	DU	DD	GI	GA	RN	EU	NC	CK	CS	CE	DJ	AO	MV
[truncated: 614 more rows]
[truncated: 11 more columns]

## Sheet: MWIC
Copyright (c) 2000-2022 Ovid Technologies, Inc.
ORN	VN	DB	AN	AU	TI	SO	PT	FTURL	XL
1	Ovid Technologies	MWIC	202112453	Richmond E Ray JG Pudwell J et al	Caesarean birth in women with infertility: population-based cohort study.	BJOG: An International Journal of Obstetrics and Gynaecology. 19 November 2021, online.	Cohort study Original research Population-based study	Click here for full text options	SFX
2	Ovid Technologies	MWIC	202111013	Madhuri MS Chitra T Naiduc A et al	The effect of endometrial scratching on pregnancy rate after failed intrauterine insemination: a randomised controlled trial.	European Journal of Obstetrics & Gynecology and Reproductive Biology. 31 October 2021, online.	Original research Randomised controlled trial	Click here for full text options	SFX
3	Ovid Technologies	MWIC	202110173	Robinson SL Parikh T Lin T et al	Infertility treatment and autism risk using the Modified Checklist for Autism in Toddlers (M-CHAT).	Human Reproduction. vol 35, no 3, March 2020, pp 684-693.	Population-based study Cohort study Prospective study Original research	Click here for full text options	SFX
[truncated: 16 more rows]

## Sheet: Cochrane
CENTRAL ID	Author(s)	Title	Source	Year	Abstract	Volume	Issue	Pages	Database Name	PubMed ID	Embase ID	CTgov ID	CINAHL ID	ICTRP ID	Publication Type	Keywords	DOI	URL	Cochrane Review Group Code
[truncated: 121 more rows]

[truncated: 1 more sheets: Final]
